# Supplementary material for: Phage-encoded bismuth bicycles enable instant access to targeted bioactive peptides
Source: Commun Chem. 2024 Jun 27;7:143. doi: 10.1038/s42004-024-01232-0 (PMC11211329; doi:10.1038/s42004-024-01232-0)
Supplement: Supplementary file 4 — Supplementary Data 1 [file 42004_2024_1232_MOESM4_ESM.xlsx]

## Sheet:  
Supplementary Data 1. Enriched peptide inserts after streptavidin screening round 4 for BiBr3, gastrodenol and NaAsO2 modified libraries. Sequences selected for synthesis are shown in bold.
BiBr3				Gastrodenol				NaAsO2 (1)				NaAsO2 (2)
Rank	Sequence	Abundance	Percent	Rank	Sequence	Abundance	Percent	Rank	Sequence	Abundance	Percent	Rank	Sequence	Abundance	Percent
1	ACSHPMCEGFPCGGGENLYFQS	14904	37.725	1	ACSHPMCEGFPCGGGENLYFQS	4315	18.6369	1	ACHPQNCTEPACGGGENLYFQS	2013	14.2433	1	ACHPQNCTEPACGGGENLYFQS	6818	29.6319
2	ACPCVTCLVHPCGGGENLYFQS	9929	25.1323	2	ACGLALCSPMLCGGGENLYFQS	877	3.7878	2	ACPCVTCLVHPCGGGENLYFQS	1841	13.0263	2	ACGLALCSPMLCGGGENLYFQS	1541	6.6974
3	ACTHPQCEGQDCGGGENLYFQS	2545	6.4419	3	ACPHPQCEAAACGGGENLYFQS	683	2.9499	3	ACHPQNCQETQCGGGENLYFQS	1758	12.439	3	ACHPQVCSPTECGGGENLYFQS	844	3.6681
4	ACPHPQCEAAACGGGENLYFQS	2240	5.6699	4	ACHCKLCKPASCGGGENLYFQS	496	2.1423	4	GSRQLQCCPAKCGGGENLYFQS	1137	8.045	4	ACHPQNCQETQCGGGENLYFQS	835	3.629
5	ACTTWGCTVQHCGGGENLYFQS	355	0.8986	5	ACQQLLCFRWICGGGENLYFQS	485	2.0948	5	ACKQLACRQPICGGGENLYFQS	563	3.9836	5	ACHPQNCTYSWCGGGENLYFQS	647	2.8119
6	ACHPQFCISPECGGGENLYFQS	320	0.81	6	ACTHPQCEGQDCGGGENLYFQS	468	2.0213	6	ACHPQVCSPTECGGGENLYFQS	560	3.9624	6	ACHPQNCPTQPCGGGENLYFQS	471	2.047
7	ACHVPPCRRKDCGGGENLYFQS	281	0.7113	7	ACKTQPCKCSPCGGGENLYFQS	439	1.8961	7	ACRCEHCPWPQCGGGENLYFQS	403	2.8515	7	ACHPQVCDRQMCGGGENLYFQS	343	1.4907
8	ACQQLLCFRWICGGGENLYFQS	228	0.5771	8	ACCTSSCPRRMCGGGENLYFQS	259	1.1186	8	ACHPQVCDRQMCGGGENLYFQS	283	2.0024	8	ACHPQNCTMNQCGGGENLYFQS	336	1.4603
9	ACLGPTCNIQNCGGGENLYFQS	140	0.3544	9	ACPCVTCLVHPCGGGENLYFQS	227	0.9804	9	ACHPQNCTYSWCGGGENLYFQS	276	1.9529	9	ACRKDYCQQPFCGGGENLYFQS	267	1.1604
10	ACSHPMCEGFPCGGGENLYFQL	135	0.3417	10	ACEYETCRQSQCGGGENLYFQS	203	0.8768	10	ACHPQACSYSECGGGENLYFQS	267	1.8892	10	ACQRPCCYQQPCGGGENLYFQS	229	0.9953
11	ACHPQNCTEPACGGGENLYFQS	133	0.3366	11	ACSAQSCLGENCGGGENLYFQS	129	0.5572	11	ACHPQNCTMNQCGGGENLYFQS	252	1.7831	11	GSRQLQCCPAKCGGGENLYFQS	221	0.9605
12	ACPCVTCLVHPCGGGENLYFQL	124	0.3139	12	ACKTRSCHRRLCGGGENLYFQS	125	0.5399	12	ACETEVCSVGNCGGGENLYFQS	247	1.7477	12	ACPCVTCLVHPCGGGENLYFQS	189	0.8214
13	ACGLALCSPMLCGGGENLYFQS	120	0.3037	13	ACKCPPCGQKRCGGGENLYFQS	121	0.5226	13	ACTGPACLTSTCGGGENLYFQS	181	1.2807	13	ACQQLLCFRWICGGGENLYFQS	174	0.7562
14	ACSHPMCQGFPCGGGENLYFQS	110	0.2784	14	ACANSWCCKAPCGGGENLYFQS	117	0.5053	14	ACHPQNCPTQPCGGGENLYFQS	163	1.1533	14	ACTQPACGQDYCGGGENLYFQS	163	0.7084
15	ACRHPMCEGFPCGGGENLYFQS	107	0.2708	15	ACLTAQCPLRSCGGGENLYFQS	113	0.4881	15	ACHPQNCAGTVCGGGENLYFQS	145	1.026	15	ACHPQNCLAPSCGGGENLYFQS	143	0.6215
16	ACPLVKCPPCSCGGGENLYFQS	97	0.2455	16	ACHPPWCDYRFCGGGENLYFQS	111	0.4794	16	ACHPQVCHPVACGGGENLYFQS	100	0.7076	16	CGGSRPCPRLACGGGENLYFQS	139	0.6041
17	ACHPQFCSITPCGGGENLYFQS	92	0.2329	17	ACPSRQCCNMYCGGGENLYFQS	104	0.4492	17	ACGLALCSPMLCGGGENLYFQS	89	0.6297	17	ACPPPLCLPRTCGGGENLYFQS	137	0.5954
18	ACHLHSCPEIQCGGGENLYFQS	74	0.1873	18	GSRQLQCCPAKCGGGENLYFQS	99	0.4276	18	ACPLQLCPQTSCGGGENLYFQS	78	0.5519	18	ACHPQNCAGTVCGGGENLYFQS	135	0.5867
19	ACSHPMCEGFPCGGGENLYSQS	64	0.162	19	ACHKRSCCASACGGGENLYFQS	98	0.4233	19	ACHPMNCNIPTCGGGENLYFQS	75	0.5307	19	ACPSRQCCNMYCGGGENLYFQS	128	0.5563
20	ACPSRQCCNMYCGGGENLYFQS	64	0.162	20	ACPLVKCPPCSCGGGENLYFQS	98	0.4233	20	ACPILKCIQLQCGGGENLYFQS	74	0.5236	20	ACQPWTCTRGKCGGGENLYFQS	117	0.5085
21	ACHPQVCSPTECGGGENLYFQS	63	0.1595	21	ACYPPPCLQNLCGGGENLYFQS	87	0.3758	21	ACHPQVCSPQRCGGGENLYFQS	69	0.4882	21	ACHPQACSYSECGGGENLYFQS	113	0.4911
22	ACHPQFCQTAPCGGGENLYFQS	60	0.1519	22	ACRTSQCSCNHCGGGENLYFQS	77	0.3326	22	ACHPQVCSTFACGGGENLYFQS	65	0.4599	22	ACSDSLCQTVQCGGGENLYFQS	107	0.465
23	ACSHPMCEGFPCGGGENLYSSL	58	0.1468	23	ACSLQCCPFRQCGGGENLYFQS	72	0.311	23	ACHPQVCSHTLCGGGENLYFQS	65	0.4599	23	ACVNPTCERYKCGGGENLYFQS	96	0.4172
24	ACSHPMCEGFPCGGGENLYFHL	52	0.1316	24	ACHPQNCTEPACGGGENLYFQS	71	0.3067	24	ACSHPMCEGFPCGGGENLYFQS	62	0.4387	24	ACSQSHCPSAYCGGGENLYFQS	95	0.4129
25	ACSHPMCEGFPCGGGENLYFPS	52	0.1316	25	ACGPTPCEIQLCGGGENLYFQS	67	0.2894	25	ACHPQNCPQEPCGGGENLYFQS	51	0.3609	25	ACPTVACRTSQCGGGENLYFQS	92	0.3998
26	ACHPQFCKSSYCGGGENLYFQS	49	0.124	26	ACQRPCCYQQPCGGGENLYFQS	60	0.2591	26	ACHPQACSEFMCGGGENLYFQS	47	0.3326	26	ACANSWCCKAPCGGGENLYFQS	92	0.3998
27	ACHPQNCQETQCGGGENLYFQS	48	0.1215	27	ACCSTQCAKATCGGGENLYFQS	59	0.2548	27	ACHPQACSAALCGGGENLYFQS	44	0.3113	27	ACYPTQCRMCQCGGGENLYFQL	90	0.3912
28	ACPLNDCHPQFCGGGENLYFQS	46	0.1164	28	ACHSGTCSCSRCGGGENLYFQS	55	0.2376	28	ACHPQNCLAPSCGGGENLYFQS	42	0.2972	28	ACSQRLCTSPACGGGENLYFQS	85	0.3694
29	ACSHPMCEGFPCGGGENRYFQS	45	0.1139	29	ACDSLRCQHQSCGGGENLYFQS	52	0.2246	29	ACTTWGCTVQHCGGGENLYFQS	38	0.2689	29	ACRPITCQQHWCGGGENLYFQG	84	0.3651
30	ACSHPMCEGFPCGGGENLYFPV	42	0.1063	30	ACPTHACQKRRCGGGENLYFQS	52	0.2246	30	ACHPMACNSETCGGGENLYFQS	33	0.2335	30	ACHPQNCTEPACGGGENLYFQL	77	0.3347
31	ACTSFECQRTTCGGGENLYFQS	39	0.0987	31	ACRHPMCEGFPCGGGENLYFQS	49	0.2116	31	ACHPQQCDRPPCGGGENLYFQS	33	0.2335	31	ACQQFPCSRPTCGGGENLYFQS	74	0.3216
32	ACMPQSCCETACGGGENLYFQS	38	0.0962	32	ACHKTACVPFPCGGGENLYFQS	47	0.203	32	ACHPQHCLYPDCGGGENLYFQS	31	0.2193	32	ACQSLNCYFHQCGGGENLYFQS	71	0.3086
33	ACQPLMCARQHCGGGENLYFQS	37	0.0937	33	ACPTRPCMTTSCGGGENLYFQS	43	0.1857	33	ACLTAQCPLRSCGGGENLYFQS	28	0.1981	33	ACHPQACSEFMCGGGENLYFQS	70	0.3042
34	ACLQPTCAVMCCGGGENLYFQS	34	0.0861	34	ACTQPPCYAHLCGGGENLYFQS	42	0.1814	34	ACHPQNCTEPACGGGENLYFQL	27	0.191	34	ACHPQACSAALCGGGENLYFQS	66	0.2868
35	ACTHPQCEGQDCGGGENLYFQL	32	0.081	35	ACRSKCCKNTQCGGGENLYFQS	41	0.1771	35	ACHPQNCVHHQCGGGENLYFQS	26	0.184	35	ACTEKQCLRSECGGGENLYFQS	65	0.2825
36	ACPCVTCLVHPCGGGENLSFQS	31	0.0785	36	ACKQNTCGCHRCGGGENLYFQS	41	0.1771	36	ACDHSQCRQVLCGGGENLYFQS	25	0.1769	36	ACTLALCAAPACGGGENLYFQS	60	0.2608
37	PCSHPMCEGFPCGGGENLYFQS	31	0.0785	37	ACTRHTCMHPQCGGGENLYFQS	40	0.1728	37	ACLQFPCKLHSCGGGENLYFQS	24	0.1698	37	ACQHQWCPTHKCGGGENLYFQS	60	0.2608
38	ACPCVTCLVHPCGGGENLYSSL	31	0.0785	38	ACNALQCKSKQCGGGENLYFQS	39	0.1684	38	ACHPQNCQETQCGGGENLYFQL	22	0.1557	38	ACQSHPCSYYQCGGGENLYFQS	59	0.2564
39	ACPCVTCLVHPCGGGENLYFPV	31	0.0785	39	ACTQQKCKCGKCGGGENLYFQS	39	0.1684	39	ACHPSKCLHGPCGGGENLYFQS	22	0.1557	39	ACRCLPCSQQSCGGGENLYFQS	55	0.239
40	ACSHPMCEGFPCGGGENLYFQY	30	0.0759	40	ACKQPLCTHYYCGGGENLYFQS	38	0.1641	40	ACHPQVCPQTDCGGGENLYFQS	21	0.1486	40	ACSQWSCARIQCGGGENLYFQS	52	0.226
41	ACSHPMCEEFPCGGGENLYFQS	30	0.0759	41	ACSHPMCQGFPCGGGENLYFQS	38	0.1641	41	ACHYQRCSCGPCGGGENLYFQS	20	0.1415	41	ACKQAVCPSQLCGGGENLYFQS	50	0.2173
42	ACSHPMCEGFPCGGGENLSFQS	29	0.0734	42	ACQSSFCAPNYCGGGENLYFQS	38	0.1641	42	ACHPQACQTLNCGGGENLYFQS	20	0.1415	42	ACHPQNCDYKTCGGGENLYFQS	49	0.213
43	ACPCVTCLVHPCGGGENLYSQS	28	0.0709	43	ACCSRRCPIPSCGGGENLYFQS	38	0.1641	43	ACPCVTCLVHPCGGGENLYFQL	20	0.1415	43	ACPLNDCHPQFCGGGENLYFQS	48	0.2086
44	ACPHPQCEGRPCGGGENLYFQS	28	0.0709	44	ACHQTQCSTKTCGGGENLYFQS	37	0.1598	44	ACKRTCCPKSPCGGGENLYFQS	19	0.1344	44	ACVQYPCLMQLCGGGENLYFQS	48	0.2086
45	ACPCVTCLVHPCGGGENRYFQS	28	0.0709	45	ACLPKKCKCGQCGGGENLYFQS	36	0.1555	45	ACPSRQCCNMYCGGGENLYFQS	19	0.1344	45	ACPREQCCPSNCGGGENLYFQS	42	0.1825
46	ACAQLSCREDNCGGGENLYFQS	27	0.0683	46	ACRQTGCLCRRCGGGENLYFQS	35	0.1512	46	ACVAVTCAGHQCGGGENLYFQS	18	0.1274	46	ACNSRTCNLTGCGGGENLYFVD	42	0.1825
47	ACPCVTCLVHPCGGGENLYFHL	27	0.0683	47	ACPTNRCQQQACGGGENLYFQS	35	0.1512	47	ACHPQNCATLACGGGENLYFQS	17	0.1203	47	ACQLDRCQIAACGGGENLYFQG	41	0.1782
48	ACHHPMCEGFPCGGGENLYFQS	26	0.0658	48	ACTRTHCCALPCGGGENLYFQS	34	0.1468	48	ACHPQNCSYKPCGGGENLYFQS	17	0.1203	48	ACLTQSCAQLSCGGGENLYFQS	41	0.1782
49	ACSHPMCEGFPCGGGENLYFQF	26	0.0658	49	ACYDQQCPPNPCGGGENLYFQS	33	0.1425	49	ACHPQFCQTAPCGGGENLYFQS	17	0.1203	49	ACLTAQCPLRSCGGGENLYFQS	41	0.1782
50	GCSHPMCEGFPCGGGENLYFQS	25	0.0633	50	ACPQGTCSCHKCGGGENLYFQS	32	0.1382	50	ACPQHYCPLSQCGGGENLYFQS	16	0.1132	50	ACARPPCQFCGCGGGENLYFQS	39	0.1695
51	ACPHPQCEAAACGGGENLYFQL	25	0.0633	51	ACYPRCCLGSQCGGGENLYFQS	32	0.1382	51	ACANPPCDRKQCGGGENLYFQS	16	0.1132	51	ACRGGSCTRQPCGGGENLYFQS	37	0.1608
52	ACAQQNCMHLRCGGGENLYFQS	25	0.0633	52	ACPLHSCFAATCGGGENLYFQS	31	0.1339	52	ACHPQHCSLSICGGGENLYFQS	15	0.1061	52	ACPCRYCPLQRCGGGENLYFQS	35	0.1521
53	ACQQNQCRKIQCGGGENLYFQS	24	0.0607	53	ACPSSQCSTSRCGGGENLYFQS	30	0.1296	53	ACPDAQCWGIDCGGGENLYFQS	14	0.0991	53	ACSNQPCQHFMCGGGENLYFQS	35	0.1521
54	ACPCVTCLVHPCGGGENLYFQV	24	0.0607	54	ACAQQVCSLLLCGGGENLYFQV	30	0.1296	54	ACAPPQCVVWWCGGGENLYGPT	13	0.092	54	ACSHPMCEGFPCGGGENLYFQS	34	0.1478
55	ACQRDQCRGPWCGGGENLYFQS	24	0.0607	55	ACPLNVCRKQSCGGGENLYFQS	29	0.1253	55	ACTHPQCEGQDCGGGENLYFQS	13	0.092	55	ACLTTVCPAFTCGGGENLYFQS	33	0.1434
56	ACSHPMCEGFPCGGGENVYFQS	23	0.0582	56	ACRSHLCTCQKCGGGENLYFQS	28	0.1209	56	ACNPQACAFQSCGGGENLYFQS	13	0.092	56	ACPPQQCHSSQCGGGENLYFQS	32	0.1391
57	ACSHPMCEGFPCGGGENLYFRS	22	0.0557	57	ACPPIQCSSGPCGGGENLYFQS	28	0.1209	57	ACHPQACHQEDCGGGENLYFQS	13	0.092	57	ACRSWECHGIQCGGGENLYFQS	32	0.1391
58	ACKLNPCGPRSCGGGENLYFQS	22	0.0557	58	ACLKSQCKQLQCGGGENLYFQS	27	0.1166	58	ACLPSRCAPWRCGGGENLYFQS	12	0.0849	58	ACPTSKCLRAQCGGGENLYFQF	31	0.1347
59	ACHQLFCSLIQCGGGENLYFQS	21	0.0532	59	ACQRTQCRRPGCGGGENLYFQS	27	0.1166	59	ACPPENCRSEDCGGGENLYFQQ	12	0.0849	59	ACEAQVCDTVICGGGENLYFQS	29	0.126
60	ACSHPMCEGQDCGGGENLYFQS	21	0.0532	60	ACSHPMCEGFPCGGGENLYFQL	27	0.1166	60	RRKSAPCNKCPCGGGENLYFQS	12	0.0849	60	ACQQRACAVCNCGGGENLYFQS	29	0.126
61	ACSYPMCEGFPCGGGENLYFQS	21	0.0532	61	ACHPQVCSPTECGGGENLYFQS	27	0.1166	61	ACHPQFCISPECGGGENLYFQS	12	0.0849	61	ACKPQSCPSRQCGGGENLYFQS	28	0.1217
62	ACGKRHCPQSYCGGGENLYFQS	21	0.0532	62	ACVGPQCQLTPCGGGENLYFQS	27	0.1166	62	ACHPQGCTNLHCGGGENLYFQS	12	0.0849	62	ACPPEDCQPPTCGGGENLYFQS	27	0.1173
63	ACTDPQCEGQDCGGGENLYFQS	21	0.0532	63	ACLHGTCKKARCGGGENLYFQS	27	0.1166	63	ACYPLICAGTLCGGGENLYFQS	11	0.0778	63	ACACPPCQAPTCGGGENLYFQS	26	0.113
64	ACSHPMCEGFPCGGGENLYFQV	20	0.0506	64	ACLASVCLTARCGGGENLYFQP	26	0.1123	64	ACNMTHCPQSSCGGGENLYFQS	11	0.0778	64	ACHPMNCNIPTCGGGENLYFQS	26	0.113
65	ACSHPMCEGFPCGGGENLFFQS	20	0.0506	65	ACSQTWCPRISCGGGENLYFQS	26	0.1123	65	ACHPPECRTTQCGGGENLYFQS	11	0.0778	65	ACTNSGCPLTPCGGGENLYFQS	25	0.1087
66	ACPCVTCLVHPCGGGENLYFPS	20	0.0506	66	ACIQPPCVRRICGGGENLYFQS	26	0.1123	66	ACRPQVCSPTECGGGENLYFQS	11	0.0778	66	ACLKSQCKQLQCGGGENLYFQS	24	0.1043
67	ACPMPICSRALCGGGENLYFQS	20	0.0506	67	ACAPVLCMADRCGGGENLYFSL	26	0.1123	67	ACLPQPCRPQYCGGGENLYFQS	11	0.0778	67	ACLYLRCHVSACGGGENLYFQS	24	0.1043
68	ACRQPSCTAMRCGGGENLYFQS	20	0.0506	68	ACRNRNCCSLDCGGGENLYFQS	26	0.1123	68	ACHPQNCTEPACGGGENRYFQS	10	0.0708	68	ACHATQCPHVLCGGGENLYFQS	24	0.1043
69	ACPCVTCLVHPCGGGENLYFQY	20	0.0506	69	ACRVEYCHARSCGGGENLYFQS	25	0.108	69	ACHPQNCQETQCGGGENRYFQS	10	0.0708	69	ACHPQACQTLNCGGGENLYFQS	24	0.1043
70	ACPCVTRLVHPCGGGENLYFQS	20	0.0506	70	ACQQHSCPNLLCGGGENLYFQS	25	0.108	70	ACLQSACPSYSCGGGENLYFQS	10	0.0708	70	ACHQPVCPLANCGGGENLYFQS	23	0.1
71	ACSHPMCEGFPCGGGENLYFHI	19	0.0481	71	ACCGRQCQRKDCGGGENLYFQS	25	0.108	71	ACHPQNCRHQPCGGGENLYFQS	10	0.0708	71	ACRSPSCDSSLCGGGENLYFQS	23	0.1
72	PCPCVTCLVHPCGGGENLYFQS	19	0.0481	72	ACCRAYCPQQLCGGGENLYFQS	25	0.108	72	ACHIQRCPRQHCGGGENLYFQS	10	0.0708	72	ACGRLTCYSYHCGGGENLYFQS	23	0.1
73	ACLPQTCRQPWCGGGENLYFQS	19	0.0481	73	ACSKKACSCVECGGGENLYFQS	25	0.108	73	ACHPQNCLTQTCGGGENLYFQS	9	0.0637	73	ACTQQTCPQTACGGGENLYFQS	23	0.1
74	ACSHPMCEGFPCGGGENLYFQI	19	0.0481	74	ACRRQGCCKGSCGGGENLYFQS	24	0.1037	74	ACPCVTCLVHPCGGGENRYFQS	9	0.0637	74	ACPVHRCAPSMCGGGENLYFQS	23	0.1
75	ACPHPECEAAACGGGENLYFQS	19	0.0481	75	ACRANKCKPCQCGGGENLYFQS	24	0.1037	75	ACPCVTCLVHPCGGGENLSFQS	9	0.0637	75	ACHPQNCSYKPCGGGENLYFQS	23	0.1
76	ACPQRRCFQESCGGGENLYFQS	18	0.0456	76	ACRLQQCSLLNCGGGENLYFQS	24	0.1037	76	ACPQRNCHLPVCGGGENLYFQS	9	0.0637	76	ACHPQVCHPVACGGGENLYFQS	23	0.1
77	ACPQSWCPANACGGGENLYFQS	18	0.0456	77	ACQTKLCACTTCGGGENLYFQS	24	0.1037	77	ACARGQCAVRPCGGGENLYFQS	9	0.0637	77	ACRNMTCPTSACGGGENLYFQS	22	0.0956
78	ACRNSACKRCQCGGGENLYFQS	18	0.0456	78	ACHPQNCQETQCGGGENLYFQS	24	0.1037	78	ACAKPGCAVHQCGGGENLYFQS	8	0.0566	78	ACFQAHCLQEPCGGGENLYFQS	22	0.0956
79	ACARSPCLQNQCGGGENLYFQS	18	0.0456	79	ACEAQSCRKIRCGGGENLYFQS	24	0.1037	79	ACHGSPCNQHQCGGGENLYFQS	8	0.0566	79	ACHTMACPGHPCGGGENLYFQS	21	0.0913
80	ACPCVTCFVHPCGGGENLYFQS	18	0.0456	80	ACQTCSCLKTSCGGGENLYFQS	23	0.0993	80	GSRQLQCCPAKCGGGENLYFQL	8	0.0566	80	ACRRRQCTSDNCGGGENLYFQS	21	0.0913
81	PVLCVTCLVHPCGGGENLYFQS	18	0.0456	81	ACHKRPCTRPACGGGENLCFQS	23	0.0993	81	ACPLNDCHPQFCGGGENLYFQS	8	0.0566	81	ACSNATCLASFCGGGENLYFQS	21	0.0913
82	ACSHPMCEAFPCGGGENLYFQS	18	0.0456	82	ACDQSPCTPQACGGGENLYFQS	23	0.0993	82	ACQQPACRSSKCGGGENLYFQS	8	0.0566	82	ACQQQLCVAVPCGGGENLYFQS	21	0.0913
83	ACLNPSCNDSPCGGGENLYFQS	18	0.0456	83	ACQPDPCFSRTCGGGENLYFQS	22	0.095	83	ACHPQNCQETQCGGGENLYSSL	8	0.0566	83	ACPWSMCRSGRCGGGENLYFQS	21	0.0913
84	ACPCATCLVHPCGGGENLYFQS	17	0.043	84	ACTALQCTLSRCGGGENLYFQS	22	0.095	84	ACVTQQCDSAPCGGGENLYFQS	8	0.0566	84	ACPPTDCQPGSCGGGENLYFQS	20	0.0869
85	ACLQQACAHKLCGGGENLYFQS	17	0.043	85	ACSLQSCTTYSCGGGENLYFQS	22	0.095	85	ACTQALCQWPPCGGGENLYFQS	8	0.0566	85	ACGLALCSPMLCGGGENLYFQL	20	0.0869
86	ACPCVTCLVHPCGGGENLDFQS	17	0.043	86	ACQCQQCKKHTCGGGENLYFQS	22	0.095	86	ACHPQACTSSSCGGGENLYFQS	7	0.0495	86	ACHKQTCRRNLCGGGENLYFQS	20	0.0869
87	ACSHPMCEAAACGGGENLYFQS	17	0.043	87	ACTTSCCYSAHCGGGENLYFQS	21	0.0907	87	ACGAPNCHGHSCGGGENLYFQS	7	0.0495	87	ACIPSQCRPHPCGGSENLYFQS	20	0.0869
88	ACPCVTCLVHPCGGGENLYFRV	17	0.043	88	ACQTQCCPTRDCGGGENLYFQS	21	0.0907	88	VCHPQSCSPHSCGGGENLYFQS	7	0.0495	88	ACHPQNCTEPACGGGENLSFQS	20	0.0869
89	ACPCVTCLVHPCGGGENLLFQS	17	0.043	89	ACSLPQCAQNLCGGGENLYFQS	21	0.0907	89	ACHPQVCSPTECGGGENLYFQL	7	0.0495	89	ACPPSRCGYPQCGGGENLYGPT	19	0.0826
90	ACSYLMCEGFPCGGGENLYFQS	17	0.043	90	ACSPGQCQLQHCGGGENLYFQS	21	0.0907	90	ACPCVTCLVHPCGGGENLYFQY	7	0.0495	90	ACPPTCCSLFPCGGGENLYFQS	19	0.0826
91	ACHQMACTALLCGGGENLYFQS	16	0.0405	91	ACVRTPCIRNLCGGGENLYFQS	21	0.0907	91	ACKQLACRQPICGGGENLYFQL	7	0.0495	91	ACTCPQCKLRQCGGGENLYFQS	19	0.0826
92	ACPQQLCSPTRCGGGENLYFQS	16	0.0405	92	ACCRSKCGQKKCGGGENLYFQS	21	0.0907	92	ACYSQQCPSGPCGGGENLYFQS	7	0.0495	92	ACQSRTCPHHSCGGGENLYFQS	19	0.0826
93	ACSHPMCEGFPCGGGENLYFRV	16	0.0405	93	ACQLPACGNARCGGGENLYFQS	21	0.0907	93	ACMSHLCTSPQCGGGENLYFQS	7	0.0495	93	ACPQQACHWNDCGGGENLYFQS	19	0.0826
94	GGSPPSCCRLTCGGGENLYFQS	16	0.0405	94	ACGQPECSMAACGGGENLYFQS	21	0.0907	94	ACPCVTCFVHPCGGGENLYFQS	7	0.0495	94	ACYPTQCRMCQCGGGENLYFQS	19	0.0826
95	ACSHPMCEGFPCGGGENLLFQS	16	0.0405	95	ACTPKLCLPSLCGGGENLYFQS	21	0.0907	95	ACRRYTCTQPLCGGGENLYFQS	7	0.0495	95	ACHPQNCQEPACGGGENLYFQS	18	0.0782
96	ACPLPVCLSRPCGGGENLYFQS	16	0.0405	96	ACQRPRCDNACCGGGENLYFQS	20	0.0864	96	ACHPQNCTEPACGGGENLYFHL	7	0.0495	96	ACRPITCQQHWCGGGENLYFQS	18	0.0782
97	ACSSHSCGPLHCGGGENLYFQS	15	0.038	97	ACDPRRCRKMRCGGGENLYFQS	20	0.0864	97	ACRGGECSPLQCGGGENLYFQS	7	0.0495	97	ACHPQNCTEPACGGGENLYFHL	18	0.0782
98	ARPCVTCLVHPCGGGENLYFQS	15	0.038	98	ACTSASCRTAPCGGGENLYGPT	20	0.0864	98	ACHPQVCDRQMCGGGENLYFQL	6	0.0425	98	ACAPGLCSPFACGGGENLYFQG	18	0.0782
99	GRPCVTCLVHPCGGGENLYFQS	15	0.038	99	ACRNQPCRCVVCGGGENLYFQS	20	0.0864	99	ACQCARCACPPCGGGENLYFQS	6	0.0425	99	ACGLMRCSKCQCGGGENLYFQS	18	0.0782
100	ACLTRQCVESTCGGGENLYFQS	15	0.038	100	ACRPSACPSCACGGGENLYFQS	20	0.0864	100	ACPRHQCGLNRCGGGENLYFQS	6	0.0425	100	ACHPQNCNEPACGGGENLYFQS	17	0.0739
101	ACTPQCCQPSRCGGGENLYFQS	15	0.038	101	ACSPKHCLKASCGGGENLYFQS	20	0.0864	101	GSRQLSCCPAKCGGGENLYFQS	6	0.0425	101	ACLQRHCTTPRCGGGENLYFQS	17	0.0739
102	ACSHPMCEGFPCGGSENLYFQS	14	0.0354	102	ACQRPSCMHQSCGGGENLYFQS	20	0.0864	102	GGSQLQCCPAKCGGGENLYFQS	6	0.0425	102	ACSLLPCPFKSCGGGENLYFQS	17	0.0739
103	ACSDPMCEGFPCGGGENLYFQS	14	0.0354	103	ACPLVPCSDQLCGGGENLYFQS	20	0.0864	103	ACRTMQCAHQQCGGGENLYFQS	6	0.0425	103	ACQQPQCLTLDCGGGENLYFQS	17	0.0739
104	ACPCVTCLVHPCGGGENVYFQS	14	0.0354	104	ACQRTTCTSQQCGGGENLYFQS	20	0.0864	104	ACLHYPCRCQQCGGGENLYFQS	6	0.0425	104	ACHPQVCSHTLCGGGENLYFQS	17	0.0739
105	ACACGQCAPQQCGGGENLYFQS	14	0.0354	105	ACQTDRCESFSCGGGENLYFQS	20	0.0864	105	ACHPQNCTEPACGGGENLYFQF	6	0.0425	105	ACQNPLCTPTRCGGGENLYFQS	17	0.0739
106	ACSHPMCEGFPCGGGENLYFRL	14	0.0354	106	ACPLLRCQCNACGGGENLYFQS	20	0.0864	106	ACSAHQCEPPPCGGGENLYFQS	6	0.0425	106	ACQSLSCSGKKCGGGENLYFQS	17	0.0739
107	ACHSSACSVQLCGGGENLYFQS	14	0.0354	107	ACHKPACDCQACGGGENLYFQS	19	0.0821	107	ACPHPQCEAAACGGGENLYFQS	6	0.0425	107	ACRQTVCNLVSCGGGENLYFQS	17	0.0739
108	GCPCVTCLVHPCGGGENLYFQS	14	0.0354	108	ACASHSCVMLRCGGGENLYFQS	19	0.0821	108	ACRQQPCGELECGGGENLYFQS	6	0.0425	108	ACKQSLCKTRTCGGGENLYFQS	17	0.0739
109	ACSHPMCEGFPCGGGENLDFQS	14	0.0354	109	ACPRTQCTTPGCGGGENLYFQS	19	0.0821	109	ACPLCSCGGDLCGGGENLYFQS	6	0.0425	109	ACGPLVCSLPTCGGGENLYFQS	17	0.0739
110	ACPCVTCLVHLCGGGENLYFQS	14	0.0354	110	ACRGASCPAYRCGGGENLYFQS	19	0.0821	110	RRKSTACCTLVCGGGENLYFQS	6	0.0425	110	ACQPHSCSLASCGGGENLYFQS	17	0.0739
111	ACTHPQCEGQDCGGGENLYFPS	14	0.0354	111	ACPTIPCGLHLCGGGENLYFQS	19	0.0821	111	ACPDPTCRYSQCGGGENLYFQS	6	0.0425	111	ACPVRHCQRHSCGGGENLYFQS	17	0.0739
112	ACLIPVCQQVPCGGGENLYFQS	14	0.0354	112	ACTKAQCFARCCGGGENLYFQS	19	0.0821	112	ACRTTPCPGLGCGGGENLYFQS	6	0.0425	112	ACPSPQCKLFACGGGENLYFQS	16	0.0695
113	ACPCVTCLVHPCGGGENLYFQI	14	0.0354	113	ACSFAQCPAKPCGGGENLYFQS	19	0.0821	113	RRKSASCKCWPCGGGENLYFQS	6	0.0425	113	ACAAVSCQLFSCGGGENLYFQS	16	0.0695
114	ACSLTTCPVQLCGGGENLYFQS	14	0.0354	114	ACCGPRCSKTSCGGGENLYFQS	19	0.0821	114	ACLRGQCYNRICGGGENLYFQS	5	0.0354	114	ACQSLWCTCNLCGGGENLYFQS	16	0.0695
115	ACLRNNCRQYLCGGGENLYFQS	13	0.0329	115	ACRTSSCPRRMCGGGENLYFQS	19	0.0821	115	ACHPQVCQSSPCGGGENLYFQS	5	0.0354	115	ACLAPWCDPHTCGGGENLYFQS	16	0.0695
116	ACPCVTCLVHPCGGSENLYFQS	13	0.0329	116	ACPCRSCKYETCGGGENLYFQS	19	0.0821	116	ACHPQNCQETQCGGGENLYFRV	5	0.0354	116	ACHPQNCQETECGGGENLYFQS	16	0.0695
117	ACSLHDCYPQPCGGGENLYFQS	13	0.0329	117	ACSTAKCNCQSCGGGENLYFQS	18	0.0777	117	ACKQSACRQPICGGGENLYFQS	5	0.0354	117	ACHPQNCTEPACGGGENLYFPV	16	0.0695
118	GLSCVTCLVHPCGGGENLYFQS	13	0.0329	118	ACRQSRCWLTPCGGGENLYFQS	18	0.0777	118	ACHPQNCQETECGGGENLYFQS	5	0.0354	118	ACHPQNCTEPACGGGENLYSSL	16	0.0695
119	ACHTTDCQLIDCGGGENLYFQS	13	0.0329	119	ACSSSCCVSLPCGGGENLYFQS	18	0.0777	119	ACETQVCSVGNCGGGENLYFQS	5	0.0354	119	ACHPQVCGYFECGGGENLYFQS	16	0.0695
120	ACASSRCHPQQCGGGENLYFQS	13	0.0329	120	ACTRGLCNRKQCGGGENLYFQS	18	0.0777	120	ACHPQACNSRSCGGGENLYFQS	5	0.0354	120	ACQRQSCLTFECGGGENLYFQS	16	0.0695
121	ACPSSECASCECGGGENLYFQS	13	0.0329	121	ACRQELCCKWTCGGGENLYFQS	18	0.0777	121	ACRCEHCPWPQCGGGENLYSSL	5	0.0354	121	ACHTPYCSQSGCGGGENLYFQS	16	0.0695
122	ACADRQCRTTNCGGGENLYFQS	13	0.0329	122	ACLSQLCGRPTCGGGENLYFQS	18	0.0777	122	ACHPQFCPATNCGGGENLYFQS	5	0.0354	122	ACHPQVCRVDTCGGGENLYFQS	15	0.0652
123	ACHPQACSYSECGGGENLYFQS	13	0.0329	123	ACLSPHCLPFPCGGGENLYFQS	18	0.0777	123	ACRQGTCPLRQCGGGENLYFQS	5	0.0354	123	ACPSGPCLQRECGGGENLYFQS	15	0.0652
124	ACPNRSCTIQPCGGGENLYFQS	13	0.0329	124	ACQRKRCKCNTCGGGENLYFQS	18	0.0777	124	ACPCVTCLVHPCGGGENLYSQS	5	0.0354	124	ACDSLRCQHQSCGGGENLYFQS	15	0.0652
125	AACSHPMCGFPCGGGENLYFQS	13	0.0329	125	ACPRYLCTTGTCGGGENLYFQS	18	0.0777	125	ACAQPDCAVNHCGGGENLYFQS	5	0.0354	125	ACLHAVCFTQSCGGGENLYFQS	15	0.0652
126	ACHTKHCCQRKCGGGENLYFQS	13	0.0329	126	ACYQGPCSVGTCGGGENLYFQS	18	0.0777	126	ACHPQNCQEPACGGGENLYFQS	5	0.0354	126	ACHPMACNSETCGGGENLYFQS	15	0.0652
127	ACLPSQCLLSSCGGGENLYFQS	13	0.0329	127	ACKQKPCGCLACGGGENLYFQS	17	0.0734	127	ACQFPQCQPYTCGGGENLYFQS	5	0.0354	127	ACTCCSCAHYSCGGGENLYFPL	15	0.0652
128	ACSHPMCEGFPCGGGENLYLPV	13	0.0329	128	ACNQPPCQFSPCGGGENLYFQS	17	0.0734	128	ACSPVGCTEYLCGGGENLYFQS	5	0.0354	128	ACHPQNCTEPACGGGENLYFQV	15	0.0652
129	ACHVLPCDTLQCGGGENLYFQS	13	0.0329	129	ACRSTNCICVTCGGGENLYFQG	17	0.0734	129	ACSSPFCLYQQCGGGENLYFQS	5	0.0354	129	ACRHAQCNLRLCGGGENLYFQS	15	0.0652
130	ACPHPQCEAAACGGGENLYSSL	13	0.0329	130	CGGSRLCQKQTCGGGENLYFQS	17	0.0734	130	ACPCVTRLVHPCGGGENLYFQS	5	0.0354	130	ACAPSPCTQPVCGGGENLYFQS	14	0.0608
131	ACADTQCQVPKCGGGENLYFQS	12	0.0304	131	ACVDQACYRKVCGGGENLYFQS	17	0.0734	131	ACAQMNCYPVICGGGENLYFQS	5	0.0354	131	ACHPQNCTEPACGGGKNLYFQS	14	0.0608
132	ACGQLQCSAIRCGGGENLYFQS	12	0.0304	132	ACHQTVCCERTCGGGENLYFQS	17	0.0734	132	ACHPQNCTETQCGGGENLYFQS	5	0.0354	132	ACPLVTCFYVHCGGGENLYFQS	14	0.0608
133	ACHLENCQHQTCGGGENLYFQS	12	0.0304	133	ACKNTQCNCIKCGGGENLYFQS	17	0.0734	133	ACPPQRCIATACGGGENLYFQS	5	0.0354	133	ACTSPLCRPVQCGGGENLYFQS	14	0.0608
134	ACTHPQCEGFPCGGGENLYFQS	12	0.0304	134	ACLPQYCHQPACGGGENLYFQS	17	0.0734	134	ACHPQNCTEPACGGGENLSFQS	5	0.0354	134	ACGRLRCSASQCGGGENLYFQS	14	0.0608
135	ACPLAPCNRGGCGGGENLYFQS	12	0.0304	135	ACLRRYCNYYQCGGGENLYFQS	17	0.0734	135	ACTWRPCQFLCCGGGENLYFQS	5	0.0354	135	ACAAFPCCQRTCGGGENLYFQS	14	0.0608
136	ACSHPMCEGFPCGGGENLYFSL	12	0.0304	136	ACPRHLCPLTLCGGGENLYFQS	17	0.0734	136	ACTPRQCQPPKCGGGENLYFQS	5	0.0354	136	ACQQLPCLRPQCGGGENLYFQS	14	0.0608
137	ACADPPCRPLLCGGGENLYFQS	12	0.0304	137	ACPTTTCKQGQCGGGENLYFQS	16	0.0691	137	ACPCVTCLVHPCGGGENLYFQA	5	0.0354	137	ACFQSTCTMMSCGGGENLYFQS	14	0.0608
138	ACSHPMCEGIPCGGGENLYFQS	12	0.0304	138	ACQLNPCDQLYCGGGENLYFQS	16	0.0691	138	ACNPRPCHHFTCGGGENLYFQS	5	0.0354	138	ACHPQTCSVQSCGGGENLYFQS	14	0.0608
139	ACHPQNCTMNQCGGGENLYFQS	12	0.0304	139	ACPQQPCQPHDCGGGENLYFQS	16	0.0691	139	ACPSIRCQPSACGGGENLYFQS	5	0.0354	139	ACQPSSCANSACGGGENLYFQS	14	0.0608
140	ACPCVTCLVHPCGGGENLYFQF	12	0.0304	140	ACQLQACTCRKCGGGENLYFQS	16	0.0691	140	ACPCVTCLVHLCGGGENLYFQS	5	0.0354	140	ACHPQNCTEPACGGGENLYFPS	14	0.0608
141	ACTSLPCAFQHCGGGENLYFQS	11	0.0278	141	ACARQQCELCSCGGGENLYFQS	16	0.0691	141	ACSRNACRTHLCGGGENLYFQS	5	0.0354	141	ACPAIVCTSSQCGGGENLYFQS	14	0.0608
142	ACRQGLCCNQQCGGGENLYFQS	11	0.0278	142	ACNPLHCKPAFCGGGENLYFQS	16	0.0691	142	ACHPQSCNKQNCGGGENLYFQS	5	0.0354	142	ACHPQNCTEPACGGGENLLFQS	14	0.0608
143	ACRTVWCKQKCCGGGENLYFQS	11	0.0278	143	ACSADQCRKFLCGGGENLYFQS	16	0.0691	143	ACHPQGCSHHECGGGENLYFQS	5	0.0354	143	ACGPCQCQDEHCGGGENLYFQS	14	0.0608
144	ACSHPMCVGFPCGGGENLYFQS	11	0.0278	144	ACCRTTCEQTSCGGGENLYFQS	16	0.0691	144	ACVTSPCGSQLCGGGENLYFQS	5	0.0354	144	ACLRTMCLDWYCGGGENLYFQS	13	0.0565
145	ACGPRSCPRSQCGGGENLYFQS	11	0.0278	145	ACTTTYCPQFQCGGGENLYFQS	16	0.0691	145	ACHPQNCQETQCGGGENLYFHL	5	0.0354	145	ACLRPHCLAQYCGGGENLYFQS	13	0.0565
146	ACPTPLCASRNCGGGENLYFQS	11	0.0278	146	ACRSCACASVRCGGGENLYFQS	16	0.0691	146	ACPCVTCLVHPCGGGENLYSVA	5	0.0354	146	ACQPYTCTLSACGGDENLYFQS	13	0.0565
147	ACPVTQCTPVECGGGENLYFQS	11	0.0278	147	ACQLTSCVYYQCGGGENLYFQS	16	0.0691	147	GLSLCDVSCHPCGGGENLYFQS	5	0.0354	147	ACPRVRCEHLSCGGGENLYFQS	13	0.0565
148	ACSHPMCEGLACGGGENLYFQS	11	0.0278	148	ACRRQRCCSNQCGGGENLYFQS	16	0.0691	148	ACPCVTCLVHQCGGGENLYFQS	5	0.0354	148	ACHPQVCQSSPCGGGENLYFQS	13	0.0565
149	RCPCVTCLVHPCGGGENLYFQS	11	0.0278	149	ACSHPMCEGFPCGGGENLYFHL	16	0.0691	149	ACHSSQCHPQVCGGGENLYFQS	5	0.0354	149	ACSRPQCPLASCGGGENLYFQS	13	0.0565
150	ACSHPMCEGFPCGGGESLYFQS	11	0.0278	150	ACRTQFCDLLCCGGGENLYLSL	16	0.0691	150	ACHPQNCTEPACGGSENLYFQS	5	0.0354	150	ACWQPPCDPSPCGGGENLYFQS	13	0.0565
151	PVPCVTCLVHPCGGGENLYFQS	11	0.0278	151	ACTYPQCEVHQCGGGENLYFQS	16	0.0691	151	ACPRPSCAYQPCGGGENLYFQS	5	0.0354	151	ACLDRTCALPRCGGGENLYFQS	13	0.0565
152	ACSHPMCEGFPCGGDENLYFQS	11	0.0278	152	ACPSQQCMASPCGGGENLYFQS	16	0.0691	152	ESRQLQCCPAKCGGGENLYFQS	4	0.0283	152	ACGGPTCLPLPCGGGENLYFQS	13	0.0565
153	ACIVHPCRPSICGGGENLYFQS	11	0.0278	153	CGGSRRCHLTRCGGGENLYFQS	15	0.0648	153	ACHPQNCTEPACGGGENLYFPV	4	0.0283	153	ACHPQVCPQTDCGGGENLYFQS	13	0.0565
154	ACRQHTCAHASCGGGENLYFQS	11	0.0278	154	ACTKPPCTPCVCGGGENLYFQS	15	0.0648	154	ACPCVTCLVHPCGGGENLYFRV	4	0.0283	154	ACPRPVCTNKLCGGGENLYFQS	13	0.0565
155	ACLTQSCPRSQCGGGENLYFQS	11	0.0278	155	ACRQNHCKLWSCGGGENLYFQS	15	0.0648	155	ACPTGHCGPLQCGGGENLYFQS	4	0.0283	155	ACPVRPCVQRRCGGGENLYFQS	13	0.0565
156	ACTHPQCEGQDCGGGENLYSQS	10	0.0253	156	ACLVTQCQVLHCGGGENLYFQS	15	0.0648	156	ACTSGKCQQNPCGGGENLYFQS	4	0.0283	156	ACVTTPCSCDWCGGGENLYFQS	13	0.0565
157	ACPCVTCLVHPCGGGKNLYFQS	10	0.0253	157	ACPQHRCSRSLCGGGENLYFQS	15	0.0648	157	ACPCVTCLVHPCGGGENLYFHL	4	0.0283	157	ACQYQSCPPPYCGGGENLYFQS	13	0.0565
158	ACQPNTCPQPSCGGGENLYFQS	10	0.0253	158	ACHVPPCRRKDCGGGENLYFQS	15	0.0648	158	ACLRRDCRQADCGGGENLYFQS	4	0.0283	158	ACQFPRCQLAACGGGENLYFQS	13	0.0565
159	ACSHLMCEGFPCGGGENLYFQS	10	0.0253	159	ACAQFPCGPAVCGGGENLYFQS	15	0.0648	159	RKSELQCCPAKCGGGENLYFQS	4	0.0283	159	ACPQPMCPHVDCGGGENLYFQS	13	0.0565
160	ACPHPQCEAAACGGGENLYFPV	10	0.0253	160	ACHQSNCGKQQCGGGENLYFQS	15	0.0648	160	ACQSLACRQPICGGGENLYFQS	4	0.0283	160	ACQSPACWTPCCGGGENLYFQS	13	0.0565
161	RPVLQRCSPTCCGGGENLYFQS	10	0.0253	161	ACTAAHCMKRGCGGGENLYFQS	15	0.0648	161	ACPLLSCDSIQCGGGENLYFQS	4	0.0283	161	ACSRFLCAPVLCGGGENLYFQS	13	0.0565
162	ACLHKQCAGLSCGGGENLYFQS	10	0.0253	162	ACATHLCVQENCGGGENLYFQS	15	0.0648	162	ACHPQNCTEPACGGGENLLFQS	4	0.0283	162	ACPGARCQITHCGGGENLYFQG	12	0.0522
163	ACLMAQCKELDCGGGENLYFQS	10	0.0253	163	ACTTKQCPRYLCGGGENLYFQS	15	0.0648	163	ACHPQNCQETQCGGGENLYSQS	4	0.0283	163	ACHPQNCTEPACGGSENLYFQS	12	0.0522
164	ACRLGLCPLQLCGGGENLYFQS	10	0.0253	164	ACSHPMCEGFPCGGGENLYSSL	15	0.0648	164	ACHPQVCSPTECGGGENLYFQY	4	0.0283	164	ACHPQNCQETQCGGGENLYFQL	12	0.0522
165	ACHHPTCVPMSCGGGENLYFQS	10	0.0253	165	ACKTRQCKPCSCGGGENLYFQS	15	0.0648	165	AACHPQNCQTQCGGGENLYFQS	4	0.0283	165	ACPQQLCTALLCGGGENLYFQS	12	0.0522
166	ACTSLSCSQLPCGGGENLYFQS	10	0.0253	166	ACNVRQCVNQPCGGGENLYFQS	15	0.0648	166	ACPAGQCSHRTCGGGENLYFQS	4	0.0283	166	ACAQQVCSLLLCGGGENLYFQV	12	0.0522
167	ACPCVTCLVHPCGGGGNLYFQS	10	0.0253	167	ACTLHCCKPVSCGGGENLYFQS	15	0.0648	167	ACMKMQCMPLLCGGGENLYFQS	4	0.0283	167	ACAGRPCRQPLCGGGENLYFQW	12	0.0522
168	ACPCVTCLVHPCGGGENLYFRS	10	0.0253	168	ACCPAECTNKKCGGGENLYFQS	14	0.0605	168	GSRQLQCCPAKCGGDENLYFQS	4	0.0283	168	ACLFQHCGLMQCGGGENLYFQS	12	0.0522
169	ACTHPMCEGFPCGGGENLYFQS	10	0.0253	169	ACPVSTCMWSQCGGGENLYFQS	14	0.0605	169	ACHPQNCTEPACGGGENLYFPS	4	0.0283	169	ACVISPCQASYCGGGENLYFQS	12	0.0522
170	ACQHVHCVSLHCGGGENLYFQS	10	0.0253	170	ACMPASCCDFVCGGGENLYFQS	14	0.0605	170	ACHRPPCNGEQCGGGENLYFQS	4	0.0283	170	ACTPKLCLPSLCGGGENLYFQS	12	0.0522
171	ACSHPQCEGQDCGGGENLYFQS	10	0.0253	171	ACRCRRCSQQKCGGGENLYFQS	14	0.0605	171	ACHPQNCTEPACGGGENLYSSL	4	0.0283	171	ACNPQPCTMTVCGGGENLYFQS	11	0.0478
172	ACSHPMCEGFPCGGGENLYLQS	10	0.0253	172	ACPVPWCTSVQCGGGENLYFQS	14	0.0605	172	ACHPQNCTEPACGGGKNLYFQS	4	0.0283	172	ACTNQQCETCQCGGGENLYFQS	11	0.0478
173	ACQMRSCDMLQCGGGENLYFPV	10	0.0253	173	ACSPTSCFAKPCGGGENLYFQS	14	0.0605	173	GSRQLQCCPAKCGGGENLYFPS	4	0.0283	173	ACTRSSCAQFRCGGGENLYFQS	11	0.0478
174	ACHSLTCNIPQCGGGENLYFQS	9	0.0228	174	ACPDQRCPPNICGGGENLYFQS	14	0.0605	174	ACRCEHCPWPQCGGGENLYFQL	4	0.0283	174	ACHPQNCTEPVCGGGENLYFQS	11	0.0478
175	ACSPAPCHTAQCGGGENLYFQS	9	0.0228	175	ACRCRKCVSNQCGGGENLYFQS	14	0.0605	175	ACHPQNCQETQCGGGENLYFPS	4	0.0283	175	ACHPQNCPEPACGGGENLYFQS	11	0.0478
176	ACPRQSCLCTTCGGGENLYFQS	9	0.0228	176	ACRACNCSHAQCGGGENLYFQS	14	0.0605	176	ACHPQACSYSECGGGENLYFQL	4	0.0283	176	ACHAACCPQLECGGGENLYFQS	11	0.0478
177	ACPCVTCLVHPRGGGENLYFQS	9	0.0228	177	ACSSRHCCSPKCGGGENLYFQS	14	0.0605	177	ACHPQVCSPQRCGGGENLYFQL	4	0.0283	177	ACCSPPCRTVWCGGGENLYFQS	11	0.0478
178	ACQVALCATPACGGGENLYFQS	9	0.0228	178	ACKSQCCRTRNCGGGENLYFQS	14	0.0605	178	ACHPMNCQETQCGGGENLYFQS	4	0.0283	178	ACAKVTCPHSQCGGGENLYFQS	11	0.0478
179	ACPCVTCLVHPCGGDENLYFQS	9	0.0228	179	ACKRPQCLLQPCGGGENLYFQS	14	0.0605	179	AACHPQVCSTECGGGENLYFQS	4	0.0283	179	ACHPQNCIPAGCGGGENLYFQS	11	0.0478
180	ACPCVTCLVHECGGGENLYFQS	9	0.0228	180	ACHPTPCNACLCGGGENLYFQS	14	0.0605	180	ACPCVTCLVHPCGGGENLYSSL	4	0.0283	180	ACRNHVCTTKPCGGGENLYFQS	11	0.0478
181	ACSHPMCEGFPCGGGENRDFQS	9	0.0228	181	ACERPDCLSPLCGGGENLYFQS	14	0.0605	181	ACKQLACRQPICGGGKNLYFQS	4	0.0283	181	ACPHPQCEAAACGGGENLYFQS	11	0.0478
182	ACPHPQCEAAACGGGENLYSQS	9	0.0228	182	ACQNCYCNQSKCGGGENLYFQS	14	0.0605	182	AACHPQNCPAKCGGGENLYFQS	4	0.0283	182	ACEPLLCAKTVCGGGGNLYFQS	11	0.0478
183	ACPVRQCPLQSCGGGENLYFQS	9	0.0228	183	ACAQISCQQNTCGGGENLYFQS	13	0.0561	183	ACRQLQCCPAKCGGGENLYFQS	4	0.0283	183	ACPHPGCVPQRCGGGENLYFQS	11	0.0478
184	ACPAQLCLHTSCGGGENLYFQS	9	0.0228	184	ACRSCSCRQGNCGGGENLYFQS	13	0.0561	184	ACPCVTCLVHPCGGGENLYFPV	4	0.0283	184	ACQQRSCPLPPCGGGENLYFQS	11	0.0478
185	ACTHPQCEGQDCGGGENRYFQS	9	0.0228	185	ACPYTLCQRWECGGGENLYFQS	13	0.0561	185	ACHPQNCQETRCGGGENLYFQS	4	0.0283	185	ACQSKECKPHYCGGGENLYFQS	11	0.0478
186	ACPCVTCIVHPCGGGENLYFQS	9	0.0228	186	ACTIQPCPTKSCGGGENLYFQS	13	0.0561	186	ACHPQNCTEPVCGGGENLYFQS	4	0.0283	186	ACHSSQCATSRCGGGENLYFQS	10	0.0435
187	ACHPQGCTNLHCGGGENLYFQS	9	0.0228	187	ACQPHQCVQLTCGGGENLYFQS	13	0.0561	187	ACHPQQCDCPPCGGGENLYFQS	3	0.0212	187	ACLRTWCHLTQCGGGENLYFQS	10	0.0435
188	ACTHPQCEGQDCGGGENLYSSL	8	0.0202	188	ACWASACVTQQCGGGENLYFQS	13	0.0561	188	GSRQRQCCPAKCGGGENLYFQS	3	0.0212	188	ACPPTHCICPQCGGGENLYFQS	10	0.0435
189	ACTTDACISRQCGGGENLYFQS	8	0.0202	189	ACRQKCCRGLLCGGGENLYFQS	13	0.0561	189	ACHPQNCAGTVCGGGENLYFQL	3	0.0212	189	ACHPQNCTEPACGGGESLYFQS	10	0.0435
190	ACRQYSCQPGTCGGGENLYFQS	8	0.0202	190	ACTRQRCSCVTCGGGENLYFQS	13	0.0561	190	TCHPQNCTEPACGGGENLYFQS	3	0.0212	190	ACSYQNCTMRFCGGGENLYFQS	10	0.0435
191	ACANTHCAAPVCGGGENLYFQS	8	0.0202	191	ACASPRCSARYCGGGENLYFQS	13	0.0561	191	ACSTSQCRHWRCGGGENLYFQS	3	0.0212	191	ACPYAQCLQVNCGGGENLYFQS	10	0.0435
192	ACPEANCCQPDCGGGENLYFQS	8	0.0202	192	ACPAPHCIHHQCGGGENLYFQS	13	0.0561	192	PCHPQNCQETQCGGGENLYFQS	3	0.0212	192	ACRLTVCSCAQCGGGENLYFQS	10	0.0435
193	ACPPQDCPLLTCGGGENLYFQS	8	0.0202	193	ACCHTECALPKCGGGENLYFQS	13	0.0561	193	ACWRLHCHQYVCGGGENLYFQS	3	0.0212	193	ACQTKKCLPGLCGGGENLYFQS	10	0.0435
194	ACPHPQCEAAACGGGENLYFHL	8	0.0202	194	ACPPLQCKWLRCGGGENLYFQS	13	0.0561	194	ACPGWLCPHNPCGGGENLYFQS	3	0.0212	194	ACTCPQCSVAECGGGENLYFQS	10	0.0435
195	PVACVTCLVHPCGGGENLYFQS	8	0.0202	195	ACQSSQCGSRDCGGGENLYFQS	13	0.0561	195	ACPKYFCTIWQCGGGENLYFQS	3	0.0212	195	ACPHQQCLYDRCGGGENLYFQS	10	0.0435
196	AACHPMCEGFPCGGGENLYFQS	8	0.0202	196	ACTSYPCCKIACGGGENLYFQS	13	0.0561	196	RSRQLQCCPAKCGGGENLYFQS	3	0.0212	196	ACPNLACGDLPCGGGENLYFQS	10	0.0435
197	ACSHPMCEGFPCGGGGNLYFQS	8	0.0202	197	ACGCLLCDAFLCGGGENLYFQS	13	0.0561	197	ACSNSQCQNDACGGGENLYFQS	3	0.0212	197	ACHPQYCTEPACGGGENLYFQS	10	0.0435
198	ACAQCSCLQPSCGGGENLYFQS	8	0.0202	198	ACSHPMCEGFPCGGGENLYFPS	13	0.0561	198	ACPCATCLVHPCGGGENLYFQS	3	0.0212	198	ACNPLACRASQCGGGENLYFQS	10	0.0435
199	ACALPTCQPDHCGGGENLYFQS	8	0.0202	199	ACRQARCSCSQCGGGENLYFQS	13	0.0561	199	ACQARGCIPSRCGGGENLYFQS	3	0.0212	199	ACHPQNCTEPACGGGENVYFQS	10	0.0435
200	CLSHPMCEGFPCGGGENLYFQS	8	0.0202	200	ACTIRCCLSNVCGGGENLYFQS	13	0.0561	200	ACHPQNCTERACGGGENLYFQS	3	0.0212	200	ACGLALCSPMLCGGGKNLYFQS	10	0.0435
201	ACRQCRCQPSYCGGGENLYLGA	8	0.0202	201	ACSKQLCHSHDCGGGENLYFQS	12	0.0518	201	ACAPPQCVVWWCGGGENLYFQS	3	0.0212	201	ACSLSPCPNCLCGGGENLYFQS	10	0.0435
202	ACSHPMCEGFPCGGGENRHFQS	8	0.0202	202	ACSVSVCRCRNCGGGENLYFQS	12	0.0518	202	ACKQLACRQPICGGGENLYSQS	3	0.0212	202	ACYCRVCRQTICGGGENLYFQS	10	0.0435
203	ACRASLCNLKQCGGGENLYFQS	8	0.0202	203	ACELQRCCQQVCGGGENLYFQS	12	0.0518	203	ACPCVTCLVHPCGGGENLYFPS	3	0.0212	203	ACLLPHCRLIQCGGGENLYFQS	10	0.0435
204	ACPCVMCLVHPCGGGENLYFQS	8	0.0202	204	ACHRQHCPAPHCGGGENLYWAD	12	0.0518	204	ACALNACGTQQCGGGENLYFQS	3	0.0212	204	ACQLLSCATVSCGGGENLYFQS	9	0.0391
205	ACSGQSCCRSQCGGGENLYFQS	8	0.0202	205	ACTSQQCCRKACGGGENLYFQS	12	0.0518	205	ACAAYGCASAQCGGGENLYFQS	3	0.0212	205	ACGKPTCTPRQCGGGENLYFQS	9	0.0391
206	ACQLLLCSPILCGGGENLYFQS	8	0.0202	206	ACKRTPCQCKGCGGGENLYFQS	12	0.0518	206	ACHPQNCNEPACGGGENLYFQS	3	0.0212	206	ACEQPDCRHLMCGGGENLYFQS	9	0.0391
207	ACTTRDCTPQRCGGGENLYFQS	8	0.0202	207	ACRSPSCLSPSCGGGENLYFQS	12	0.0518	207	ACLSHPCTRRQCGGGENLYFQS	3	0.0212	207	ACLQQCCRYTTCGGGENLYFQS	9	0.0391
208	ACQHPTCSSSSCGGGENLYSSL	8	0.0202	208	ACCTQTCPRRACGGGENLYFQS	12	0.0518	208	ACHPMNCTEPACGGGENLYFQS	3	0.0212	208	ACTTVPCATRACGGGENLYFQS	9	0.0391
209	ACTHPQCEGQDCGGGENLYFQY	8	0.0202	209	ACRDHMCGFLNCGGGENLYFQS	12	0.0518	209	ACSQLACRQPICGGGENLYFQS	3	0.0212	209	ACQHGNCQAPVCGGGENLYFQS	9	0.0391
210	ACPRRACPIAQCGGGENLYFQS	8	0.0202	210	ACHSARCQCSNCGGGENLYFQS	12	0.0518	210	ACMTNQCNSKGCGGGENLYFQS	3	0.0212	210	ACLTMQCLPHTCGGGENLYFQS	9	0.0391
211	ACAQPSCSSQCCGGGENLYFQW	8	0.0202	211	ACHAQSCCGKACGGGENLYFQS	12	0.0518	211	GSRQLQCCPAKCGGGENRYFQS	3	0.0212	211	RRKSVNCCPAFCGGGENLYFQS	9	0.0391
212	ACLQTPCHSSRCGGGENLYFQS	8	0.0202	212	ACQPRPCPPQPCGGGENLYFQS	12	0.0518	212	ACHPQVCSPTECGGGENLSFQS	3	0.0212	212	ACHQQLCNANRCGGGENLYFQS	9	0.0391
213	PCPHPQCEAAACGGGENLYFQS	8	0.0202	213	ACRQKSCAPCKCGGGENLYFQS	12	0.0518	213	ACHVPPCRRKDCGGGENLYFQS	3	0.0212	213	ACHPQACNSRSCGGGENLYFQS	9	0.0391
214	LCSHPMCEGFPCGGGENLYFQS	8	0.0202	214	ACQTTTCCTQKCGGGENLYFQS	12	0.0518	214	ACRSTQCESSRCGGGENLYFQS	3	0.0212	214	ACHPQVCSPTECGGGENLYFQL	9	0.0391
215	GLSLCDVSCAPCGGGENLYFQS	7	0.0177	215	ACRRVMCKQQNCGGGENLYFQS	12	0.0518	215	ACSLIQCLPSTCGGGENLYFQS	3	0.0212	215	ACQPRGCRAQACGGGENLYFQS	9	0.0391
216	ACSHPMCEGFSCGGGENLYFQS	7	0.0177	216	ACSHPMCEGFPCGGGENLYFQY	12	0.0518	216	ACHPQNCIPAGCGGGENLYFQS	3	0.0212	216	ACHPQNCTEPACGGGENLDFQS	9	0.0391
217	ACVSTWCPEPDCGGGENLYFQS	7	0.0177	217	ACTSRQCTVYWCGGGENLYFQS	12	0.0518	217	ACRNISCPTNQCGGGENLYFQS	3	0.0212	217	ACRESMCPRMICGGGENLYFQS	9	0.0391
218	ACPCVTCLVHPCGGGENRDFQS	7	0.0177	218	ACQKRRCVCGDCGGGENLYFQS	12	0.0518	218	ACRCQHCPWPQCGGGENLYFQS	3	0.0212	218	ACHPQNCTEPACGGGENLYFQG	9	0.0391
219	ACTTWGCTVQHCGGGENLYFQL	7	0.0177	219	ACRTTRCTPHQCGGGENLYFQS	11	0.0475	219	ACHPQNCTMNECGGGENLYFQS	3	0.0212	219	ACHPQFCISPECGGGENLYFQS	9	0.0391
220	ACPRSPCPQQLCGGGENLYFQG	7	0.0177	220	ACQHIHCLMPNCGGGENLYFQS	11	0.0475	220	ACHPQVCDRQMCGGGENLYSSL	3	0.0212	220	ACHPQNCTEPACGGGENRYFQS	9	0.0391
221	ACPHPQCEAAACGGGENRYFQS	7	0.0177	221	ACATQTCSCSKCGGGENLYFQS	11	0.0475	221	ACHPQNCQETQCGGGENLYFQF	3	0.0212	221	ACQQVSCQPYECGGGENLYFQS	9	0.0391
222	ACSSPMCEGFPCGGGENLYFQS	7	0.0177	222	ACATHLCDSVNCGGGENLYFQS	11	0.0475	222	ACPLLCCQEYICGGGENLYFQS	3	0.0212	222	ACGHRNCSDTNCGGGENLYFQS	8	0.0348
223	SCSHPMCEGFPCGGGENLYFQS	7	0.0177	223	ACRNNKCSCQNCGGGENLYFQS	11	0.0475	223	ACHPQHCVNQTCGGGENLYFQS	3	0.0212	223	ACHPQNCTEPFCGGGENLYFQS	8	0.0348
224	CCSHPMCEGFPCGGGENLYFQS	7	0.0177	224	ACSHPMCEGFPCGGGENLSFQS	11	0.0475	224	ACTYSSCICWLCGGGENLYFQS	3	0.0212	224	ACPIPPCAQNCCGGGENLYFQS	8	0.0348
225	ACRSSNCCYRLCGGGENLYFQS	7	0.0177	225	ACQRHHCCSPACGGGENLYFQS	11	0.0475	225	ACHPQNCQETQCGGGENLSFQS	3	0.0212	225	ACLHRPCRPNACGGGENLYFQS	8	0.0348
226	ACRHQSCLLFACGGGENLYFQS	7	0.0177	226	ACQTRGCSCDTCGGGENLYFQS	11	0.0475	226	ACHPQACDNTTCGGGENLYFQS	3	0.0212	226	ACTHRFCDASQCGGGENLYFQS	8	0.0348
227	ACLPRQCPKKPCGGGENLYFQS	7	0.0177	227	ACSHPMCEEFPCGGGENLYFQS	11	0.0475	227	ACPCVTCLVHPCGGGENLYLQS	3	0.0212	227	ACCAPRCNVSQCGGGENLYFQS	8	0.0348
228	ACPSRPCRGPPCGGGENLYFQS	7	0.0177	228	ACPPLGCASLFCGGGENLYFQS	11	0.0475	228	GSWQLQCCPAKCGGGENLYFQS	3	0.0212	228	ACRQLICTQNSCGGGENLYFQS	8	0.0348
229	ACLTKLCTLPMCGGGENLYFQS	7	0.0177	229	ACGCQKCARRPCGGGENLYFQS	11	0.0475	229	GSRQLQCCPAKCGGGENLYSQS	3	0.0212	229	ACTLRQCILQSCGGGENLYFQS	8	0.0348
230	ACPCVTCLVHPCGGGANLYFQS	7	0.0177	230	ACPPKPCVINQCGGGENLYFQS	11	0.0475	230	GSRQLQCCPAKCGGGENLSFQS	3	0.0212	230	ACLCTTCHQDSCGGGENLYFQS	8	0.0348
231	ACQGSYCHLPSCGGGENLYFQS	7	0.0177	231	ACQPLPCVWPACGGGENLYFQS	11	0.0475	231	ACHPQNCPEPACGGGENLYFQS	3	0.0212	231	ACLTQRCTSDHCGGGENLYFQS	8	0.0348
232	ACACVTCLVHPCGGGENLYFQS	6	0.0152	232	ACQVRLCFPPRCGGGENLYFQS	11	0.0475	232	ACHPQNCAGTVCGGGENLYSSL	3	0.0212	232	ACQLHPCSHAQCGGGENLYFQS	8	0.0348
233	CGSHPMCEGFPCGGGENLYFQS	6	0.0152	233	ACAQASCTPEPCGGGENLYFQS	11	0.0475	233	ACSHPMCEGFPCGGGENLYFQL	3	0.0212	233	ACQPQNCTEPACGGGENLYFQS	8	0.0348
234	ACYQESCQHPSCGGGENLYFQS	6	0.0152	234	ACDPDSCSTPMCGGGENLYFQS	11	0.0475	234	ACQYYSCKVPKCGGGENLYFAA	3	0.0212	234	ACLHHNCSPQFCGGGENLYFQS	8	0.0348
235	LCGLSLCDVHPCGGGENLYFQS	6	0.0152	235	ACRCHSCRKHRCGGGENLYFQS	11	0.0475	235	ARPCVTCLVHPCGGGENLYFQS	3	0.0212	235	ACRLHLCQLQLCGGGENLYFQS	8	0.0348
236	ACPCVTCLVHPCGGGENLYFSL	6	0.0152	236	ACTKKLCMCSSCGGGENLYFQS	11	0.0475	236	ACHPQNCQETQCGGGENLYFSL	3	0.0212	236	ACRRQLCQTIQCGGGENLYFQS	8	0.0348
237	PVVIRCVRGCLCGGGENLYFQS	6	0.0152	237	ACLPNRCPHQPCGGGENLYFQS	11	0.0475	237	GCHPQNCQETQCGGGENLYFQS	3	0.0212	237	ACQMPACPYSTCGGGENLYFQS	8	0.0348
238	ACWPPPCNVGLCGGGENLYFQS	6	0.0152	238	ACRQSHCPRLQCGGGENLYFQS	11	0.0475	238	ACHPQNCMEPACGGGENLYFQS	3	0.0212	238	ACQWLQCTHSNCGGGENLYFQS	8	0.0348
239	ACPCVTCLAHPCGGGENLYFQS	6	0.0152	239	ACPVTTCQATQCGGGENLYFQS	11	0.0475	239	ACQPQACVPKLCGGGENLYFQS	3	0.0212	239	ACLHSNCSLMSCGGGENLYFQF	8	0.0348
240	ACSHPMCEGFPCGGGENLYFES	6	0.0152	240	ACAATICTQHACGGGENLYFQS	11	0.0475	240	LCHPQNCQETQCGGGENLYFQS	3	0.0212	240	ACLASPCLGHTCGGGENLYFQS	8	0.0348
241	ACTYPICRLPQCGGGENLYFQS	6	0.0152	241	ACQHRCCKPRNCGGGENLYFQS	11	0.0475	241	ACHPQNCTEPACGGGENLYLPV	3	0.0212	241	ACKSPSCQQQPCGGGENLYFQS	8	0.0348
242	ACVTPHCRYWLCGGGENLYFQS	6	0.0152	242	ACLPHGCTTSYCGGGENLYFQS	11	0.0475	242	ACKSTQCHPSPCGGGENLYFQS	3	0.0212	242	ACGLALCSPMLCGGGENLYFQV	8	0.0348
243	ACYSSQCYRPACGGGENLYFQS	6	0.0152	243	ACPANLCPLPQCGGGENLYFQS	10	0.0432	243	GSRQLQCCPAKCGGGESLYFQS	3	0.0212	243	ACRVQRCPFPQCGGGENLYFQS	8	0.0348
244	ACRYPACTFQLCGGGENLYFQS	6	0.0152	244	CGGSRLCSHNNCGGGENLYFQS	10	0.0432	244	ACVIPRCSAHACGGGENLYFQS	3	0.0212	244	ACKQLYCMNQTCGGGENLYFQS	8	0.0348
245	ACSHPMCEGFPCGGGENLYFQP	6	0.0152	245	ACPQQACYQNACGGGENLYFQS	10	0.0432	245	ACCHNQCHPQACGGGENLYFQS	3	0.0212	245	ACHPQNCTEPACGGGENRHFQS	8	0.0348
246	ACPRQSCAFQLCGGGENLYFQS	6	0.0152	246	ACTSERCHYGGCGGGENLYFQS	10	0.0432	246	GSRQPQCCPAKCGGGENLYFQS	3	0.0212	246	ACPRVHCFPHTCGGGENLYFQS	8	0.0348
247	ACSSSPCTYRQCGGGENLYFQS	6	0.0152	247	ACLQPACSPLSCGGGENLYFQS	10	0.0432	247	ACHPQNCTEPACGGGENLYSQS	3	0.0212	247	ACHFSVCSCPHCGGGENLYFQS	8	0.0348
248	ACQKQHCLRKNCGGGENLYFQS	6	0.0152	248	ACPSLPCWLRQCGGGENLYFQS	10	0.0432	248	ACSPQNCQETQCGGGENLYFQS	3	0.0212	248	ACAPSGCIPQQCGGGENLYFQS	8	0.0348
249	ACQALHCGEKPCGGGENLYFQS	6	0.0152	249	ACCRSQCRVSQCGGGENLYFQS	10	0.0432	249	ACPCVTCLVYLCGGGENLYFQS	3	0.0212	249	ACSSIGCTYCQCGGGENLYFQS	8	0.0348
250	ACPPARCPRQHCGGGENLYFQS	6	0.0152	250	ACSHPMCEGFPCGGGENLYSQS	10	0.0432	250	ACSHPMCEGFPCGGGENLYFHL	2	0.0142	250	ACAHTACLPLQCGGGENLYFQS	8	0.0348
251	ACPQPVCLRNPCGGGENLYFQS	6	0.0152	251	ACCPNHCRKSHCGGGENLYFQS	10	0.0432	251	ACEYEVCSVGNCGGGENLYFQS	2	0.0142	251	ACSYGNCASRHCGGGENLYFPV	7	0.0304
252	ACSHPMCEGFPCGGGENLVTSS	6	0.0152	252	ACWSPNCMQGSCGGGENLYFQS	10	0.0432	252	ACHPQNCQETQCGGGENLYFHS	2	0.0142	252	ACSPQNCTEPACGGGENLYFQS	7	0.0304
253	ACPCVTCLVHPCGGGENLYFHI	6	0.0152	253	ACCKKPCFLLECGGGENLYFQS	10	0.0432	253	ACPLVKCPPCSCGGGENLYFQS	2	0.0142	253	ACTRQVCYRQWCGGGENLYFQG	7	0.0304
254	ACTHPQCEGQDCGGGENLYFQF	6	0.0152	254	ACQLSVCAHKCCGGGENLYFQS	10	0.0432	254	ACHSQVCSTFACGGGENLYFQS	2	0.0142	254	ACHPQNCTEPACGGGENLYFSL	7	0.0304
255	ACPSLLCVVVECGGGENLYFQS	6	0.0152	255	ACQSKRCHCVSCGGGENLYFQS	10	0.0432	255	ACQGPICGPFHCGGGENLYFQS	2	0.0142	255	ACVYRPCPACVCTGDENLYFQS	7	0.0304
256	ACHPQNCPTQPCGGGENLYFQS	6	0.0152	256	ACQSWHCVIRACGGGENLYFQS	10	0.0432	256	ACSRTDCQIPPCGGGENLYFQS	2	0.0142	256	ACGLALCSPMLCGGGENLYFPV	7	0.0304
257	VCSHPMCEGFPCGGGENLYFQS	6	0.0152	257	ACSSQVCTTSCCGGGENLYFQS	10	0.0432	257	ACHPQNCTEPACGGSRNLYFQS	2	0.0142	257	ACHPQNCPVQHCGGGENLYFQS	7	0.0304
258	ACPCVTCLVHPCGGGENLFFQS	6	0.0152	258	ACTPQTCPIQRCGGGENLYFQS	10	0.0432	258	ACRLDSCHPQNCGGGENLYFQS	2	0.0142	258	ACQTQKCVSSQCGGGENLYFQS	7	0.0304
259	ACLSLLCEPMQCGGGENLYFQS	6	0.0152	259	GCSHPMCEGFPCGGGENLYFQS	10	0.0432	259	ACKQLACRQPICGGGENLYFRS	2	0.0142	259	ACPKLDCEKLNCGGGENLYFQS	7	0.0304
260	GSRHMYCYYPCCGGGENLYFQS	6	0.0152	260	ACSSPACTHGCCGGGENLYFQS	10	0.0432	260	ACHPQVCDRQMCGGGENLYFQR	2	0.0142	260	ACPLLRCAGQRCGGGENLYFQS	7	0.0304
261	ACPQCPCARVTCGGGENLYFQS	6	0.0152	261	ACSPPQCMNDRCGGGENLYFQS	10	0.0432	261	ACHPQVCDRQMCGGGENLYFPS	2	0.0142	261	ACQLPACICVECGGGENLYFQS	7	0.0304
262	ACPHPQCEAAACGGGENLYFPS	6	0.0152	262	ACRQTHCAPCTCGGGENLYFQS	10	0.0432	262	ACSQSHCLTSQCGGGENLYFQS	2	0.0142	262	ACSLHRCRPQPCGGGENLYFQS	7	0.0304
263	ACSHSMCEGFPCGGGENLYFQS	6	0.0152	263	ACPPMGCSHQPCGGGENLYFQS	10	0.0432	263	ACKQLACRQPICGGGENLYFQW	2	0.0142	263	ACSLPHCTPWQCGGGENLYFQS	7	0.0304
264	ACSREMCCAPTCGGGENLYFQS	6	0.0152	264	ACQQVRCVRWGCGGGENLYFQS	10	0.0432	264	ACHPHNCQETQCGGGENLYFQS	2	0.0142	264	ACPVLICRVFQCGGGENLYFQS	7	0.0304
265	ACHKRQCRPLACGGGENLYFQS	6	0.0152	265	ACKRTCCPKSPCGGGENLYFQS	10	0.0432	265	RMRQLQCCPAKCGGGENLYFQS	2	0.0142	265	ACPHQPCCQTFCGGGENLYFQS	7	0.0304
266	VCPCVTCLVHPCGGGENLYFQS	6	0.0152	266	ACHTRLCRKKKCGGGENLYFQS	10	0.0432	266	ACHPQNCTYSWCGGGENLYFQA	2	0.0142	266	ACGLALCSPMLCGGGENLYFPS	7	0.0304
267	ACPCVTCLVHPCGGGENLYFRA	6	0.0152	267	ACLIYHCPVCTCGGGENLYFQS	10	0.0432	267	ACRPVLCPLPHCGGGENLYFQS	2	0.0142	267	ACILGDCTYQSCGGGENLYFQS	7	0.0304
268	ACHPQFCQLSKCGGGENLYFQS	6	0.0152	268	ACTPGRCDACSCGGGENLYFQS	10	0.0432	268	AACKRTCCPKSPCGGENLYFQS	2	0.0142	268	ACHPQNCTYSWCGGGENLYFQL	7	0.0304
269	ACGHECCNPQVCGGGENLYFQS	6	0.0152	269	ACQQKSCSCVACGGGENLYFQS	10	0.0432	269	ACKQLACRQPICGGGGNLYFQS	2	0.0142	269	ACPRRRCMAHWCGGGENLYFQS	7	0.0304
270	ACSHPMCEEIPCGGGENLYFQS	6	0.0152	270	ACNQGPCDKRTCGGGENLYFQS	10	0.0432	270	RSLELQCCPAKCGGGENLYFQS	2	0.0142	270	ACHPQNCTEPACGGGENLYFQY	7	0.0304
271	ACYLQPCKHPGCGGGENLYFQS	6	0.0152	271	ACRKDPCPLCACGGGENLYFQS	10	0.0432	271	GCKQLACRQPICGGGENLYFQS	2	0.0142	271	ACHPQHCSLSICGGGENLYFQS	7	0.0304
272	ACVSDNCEQQQCGGGENLYFQS	6	0.0152	272	ACQQYDCIPATCGGGENLYFQS	10	0.0432	272	ACKQLACRQPICGGGENLYSIC	2	0.0142	272	ACQTGVCLGPDCGGGENLYFQS	7	0.0304
273	CGGSRLCFGQSCGGGENLYFQS	6	0.0152	273	ACRCAKCTQPKCGGGENLYFQS	9	0.0389	273	ACHPQNCPTQPCGGGENLYFQV	2	0.0142	273	ACREACCPPHPCGGGENLYFQS	7	0.0304
274	ACTHPQCEGQDCGGGENLSFQS	6	0.0152	274	ACTCPVCKKSKCGGGENLYFQS	9	0.0389	274	ACRSTRCLQQACGGGENLYFQS	2	0.0142	274	ACSSPQCCNRDCGGGENLYFQS	7	0.0304
275	ACRSKPCIQLWCGGGENLYFQS	6	0.0152	275	ACRDSQCQAVRCGGGENLYFQS	9	0.0389	275	ACPCVTCLVHPCGGGENLYFQF	2	0.0142	275	ACRQHICALRLCGGGENLYFQS	7	0.0304
276	LSLCDVSCVHPCGGGENLYFQS	6	0.0152	276	ACLRQQCQRHLCGGGENLYFQS	9	0.0389	276	ACHPQACRYSECGGGENLLFQS	2	0.0142	276	ACHQLYCVSPRCGGGENLYFQS	7	0.0304
277	ACAIIPCNSDLCGGGENLYFQS	6	0.0152	277	ACTPTNCPLTYCGGGENLYFQS	9	0.0389	277	ACHPQNCTEPACGGGENLYFHS	2	0.0142	277	ACHPARCQQAPCGGGENLYFQS	7	0.0304
278	TCPCVTCLVHPCGGGENLYFQS	5	0.0127	278	ACVSPPCTAHPCGGGENLYFQS	9	0.0389	278	GRPCVTCLVHPCGGGENLYFQS	2	0.0142	278	ACATTPCETFQCGGGENLYFQS	7	0.0304
279	ACPCVTCLVHPCGGGENRDLQS	5	0.0127	279	ACHIRQCNPRQCGGGENLYFQS	9	0.0389	279	RIRQLQCCPAKCGGGENLYFQS	2	0.0142	279	ACQLDRCQIAACGGGENLYFQS	7	0.0304
280	ACSHPMCEGFPCGGGETLYFQS	5	0.0127	280	ACPHPQCEAAACGGGENLYFQL	9	0.0389	280	ACHPMACYVDNCGGGENLYFQS	2	0.0142	280	ACHPQNCTEPACGGGRNLYFQS	7	0.0304
281	ACPQYPCAPTHCGGGENLYFQS	5	0.0127	281	ACHQHGCFKKSCGGGENLYFQS	9	0.0389	281	ACPCVTCLVHPCGGGENRDLQS	2	0.0142	281	ACMPRSCSLSCCGGGENLYFQS	7	0.0304
282	ACAQTQCIQPNCGGGENLYFQS	5	0.0127	282	ACLPQQCNRVTCGGGENLYFQS	9	0.0389	282	ACTGPACLMLTCGGGENLYFQS	2	0.0142	282	ACSKRLCSFHQCGGGENLYFQS	6	0.0261
283	ACSPDHCGTANCGGGENLYFQS	5	0.0127	283	ACESVRCTHMQCGGGENLYFQS	9	0.0389	283	ACHPQNCTEPACGGGENLYFRS	2	0.0142	283	ACHPQNCTEPACGGGENLYFHI	6	0.0261
284	ACQRQQCNSQKCGGGENLYFQS	5	0.0127	284	ACHAQMCRKKKCGGGENLYFQS	9	0.0389	284	ACHPQNCQETQCGGGENLYFQV	2	0.0142	284	ACRQSHCHVRNCGGGENLYFQS	6	0.0261
285	ACTQPHCQQRLCGGGENLYFQS	5	0.0127	285	ACGLALCSPMLCGGGENLYFQL	9	0.0389	285	ACHPQNCQETQCGGGGNLYFQS	2	0.0142	285	ACPRPLCQTPLCGGGENLYFQS	6	0.0261
286	ACAYMFCLTEDCGGGENLYFQS	5	0.0127	286	ACPNKPCPSYQCGGGENLYFQS	9	0.0389	286	CPCVTCLVQPICGGGENLYFQS	2	0.0142	286	ACRLLPCVAASCGGGENLYFQS	6	0.0261
287	ACTYQSCYQQSCGGGENLYFQS	5	0.0127	287	ACLLRTCDTLICGGGENLYFFK	9	0.0389	287	ACSPQNCTYSWCGGGENLYFQS	2	0.0142	287	ACRRPACPHQPCGGGENLYFQS	6	0.0261
288	ACPLQVCQMCSCGGGENLYFQS	5	0.0127	288	ACVSRSCSCTRCGGGENLYFQS	9	0.0389	288	ACVAKSCLHNTCGGGENLYFQS	2	0.0142	288	ACHPQNCTMNECGGGENLYFQS	6	0.0261
289	ACSRLVCFHGQCGGGENLYFQS	5	0.0127	289	ACLPNQCRSTLCGGGENLYFQS	9	0.0389	289	ACPCVTCLVHPCGGGGNLYFQS	2	0.0142	289	ACHPQNCQETQCGGGENRYFQS	6	0.0261
290	ACSHPMCEGFPCGGGENLLLQS	5	0.0127	290	ACCTPSCPRRLCGGGENLYFQS	9	0.0389	290	ACHPQACTAGSCGGGENLYFQS	2	0.0142	290	ACRQYRCPSPACGGGENLYFQS	6	0.0261
291	ACCPLYCQHPTCGGGENLYFQS	5	0.0127	291	ACTDPQCEGQDCGGGENLYFQS	9	0.0389	291	ACHPQNCQETQCGGGQNLYFQS	2	0.0142	291	ACRPITCQQHWCGGGENLYFRG	6	0.0261
292	ACRRQWCTLDICGGGENLYFQS	5	0.0127	292	ACRFAPCVIDMCGGGENLYFQG	9	0.0389	292	ACSPQNCTEPACGGGENLYFQS	2	0.0142	292	ACHPQNCTEPACGGGENLFFQS	6	0.0261
293	ACPSFPCRNQGCGGGENLYFQS	5	0.0127	293	ACKCGSCTRQACGGGENLYFQS	9	0.0389	293	ACLQFPCEETVCGGGENLYFQS	2	0.0142	293	ACTAGGCSRKQCGGGENLYFQS	6	0.0261
294	ACPCVTCLVHPCGGGENWYFQS	5	0.0127	294	ACTRQLCCSKQCGGGENLYFQS	9	0.0389	294	RKWQLQCCPAKCGGGENLYFQS	2	0.0142	294	ACQSVPCPSPCCGGGENLYFQS	6	0.0261
295	ACSHPMCEGFPCGGGRNLYFQS	5	0.0127	295	ACVRCRCLDGTCGGGENLYFQS	9	0.0389	295	ACHPQNCQETQCGGGENLYFQI	2	0.0142	295	ACRQAPCTSLGCGGGENLYFQS	6	0.0261
296	ACAAQPCDPPQCGGGENLYFQS	5	0.0127	296	ACPAQPCLLMGCGGGENLYFQS	9	0.0389	296	ACHPQNCPTQPCGGGENLYFQI	2	0.0142	296	ACPTKLCNRALCGGGENLYFQS	6	0.0261
297	ACIHPQCEGQDCGGGENLYFQS	5	0.0127	297	ACPKCPCNCLPCGGGENLYFQS	9	0.0389	297	ACETEVCSVGNCGGGENLYFPS	2	0.0142	297	ACWDHLCNVQRCGGGENLYFQS	6	0.0261
298	ACLQAQCFQRRCGGGENLYFQS	5	0.0127	298	ACRYPRCSAPSCGGGENLYFQS	9	0.0389	298	ACCSQPCRIHSCGGGENLYFQS	2	0.0142	298	ACHPQNCTEPACGGGENLYFQI	6	0.0261
299	ACGLALCSPMLCGGGENLYFQL	5	0.0127	299	ACTRRRCPLSSCGGGENLYGPT	9	0.0389	299	ACHPQNCTEPACGGGENRDLQS	2	0.0142	299	ACQPQQCLHPECGGGENLYFQS	6	0.0261
300	ACSHPMCEGLPCGGGENLYFQS	5	0.0127	300	ACLHKQCAGLSCGGGENLYFQS	9	0.0389	300	ACHPQFCSITPCGGGENLYFQS	2	0.0142	300	ACGKLQCRLLQCGGGENLYFQS	6	0.0261
301	ACWLIGCMLSGCGGGENLYFQS	5	0.0127	301	ACQTPRCFQGECGGGENLYFQS	9	0.0389	301	ACHPQNCTEPACGGGENLDFQS	2	0.0142	301	ACPSEPCPPAQCGGGENLYFQS	6	0.0261
302	CCPCVTCLVHPCGGGENLYFQS	5	0.0127	302	ACGQQPCSRLMCGGGENLYFQS	9	0.0389	302	ACRKQQCSSGGCGGGENLYFQS	2	0.0142	302	ACKTQPCKCSPCGGGENLYFQS	6	0.0261
303	ACPCVTCLVHRCGGGENLYFQS	5	0.0127	303	ACHPQACSYSECGGGENLYFQS	9	0.0389	303	ACETEVCRQPICGGGENLYFQS	2	0.0142	303	ACDPQNCTEPACGGGENLYFQS	6	0.0261
304	GLSLCDVSCASCGGGENLYFQS	5	0.0127	304	ACQSNCCKNPDCGGGENLYFQS	9	0.0389	304	GEWQLQCCPAKCGGGENLYFQS	2	0.0142	304	ACIRGQCHPEPCGGGENLYFQS	6	0.0261
305	ACRLTICYFMGCGGGENLYFQS	5	0.0127	305	ACPSCKCVKQQCGGGENLYFQS	9	0.0389	305	ACRMPQCPAQFCGGGENLYFQS	2	0.0142	305	ACTNQSCRSPPCGGGENLYFQS	6	0.0261
306	ACTHPQCEGQDCGGGENLYFPV	5	0.0127	306	ACQRNCCRASRCGGGENLYFQS	9	0.0389	306	AACRCEHCPAKCGGGENLYFQS	2	0.0142	306	ACHPQNCTEPACGGGENLYSQS	6	0.0261
307	ACSHPMCEGFPCGGGENLLTSS	5	0.0127	307	ACQKLRCGNQNCGGGENLYFQS	9	0.0389	307	RKSELKCCPAKCGGGENLYFQS	2	0.0142	307	ACRNDNCQKSLCGGGENLYFQS	6	0.0261
308	ACTHPQCEGQDCGGSENLYFQS	5	0.0127	308	ACKQRPCIVMNCGGGENLCFQS	9	0.0389	308	ACPILKCIQLQCGGGENLYFQL	2	0.0142	308	ACPSSMCLSPTCGGGENLYFQS	6	0.0261
309	ACHPQNCIPAGCGGGENLYFQS	5	0.0127	309	ACRKDECQCPKCGGGENLYFQS	9	0.0389	309	ACHPQVCSPTECGGGENLYFQV	2	0.0142	309	ACQHPQCLQTQCGGGENLYFQS	6	0.0261
310	ACPQTSCGARCCGGGENLYFQS	5	0.0127	310	ACPLLHCKQCKCGGGENLYFQS	9	0.0389	310	ACHPQVCSPTECGGGENRYFQS	2	0.0142	310	PVGLRCVLRCFCGGGENLYFQS	6	0.0261
311	ACPCVTCSVHPCGGGENLYFQS	5	0.0127	311	ACLWNHCQASMCGGGENLYFQS	9	0.0389	311	GSRQLQCCPAKCGGGGNLYFQS	2	0.0142	311	ACTTASCAQRPCGGGENLYFQS	6	0.0261
312	ACPCVTCLVHPCGGGENLYFES	5	0.0127	312	ACLSEACQRYVCGGGENLYGPT	9	0.0389	312	ACHPQNCLYPDCGGGENLYFQS	2	0.0142	312	ACMTRQCPTQQCGGGENLYFQS	6	0.0261
313	ACSHPMCEGFLCGGGENLYFQS	5	0.0127	313	ACQTPRCKRRACGGGENLYFQS	9	0.0389	313	ACRCEYCPWPQCGGGENLYFQS	2	0.0142	313	ACPQSQCAHPSCGGGENLYFQS	6	0.0261
314	ACPCVTCLVHPCGGGENLYFQA	5	0.0127	314	GLRCQECHMSNCGGGENLYFQS	9	0.0389	314	ACHPQNCQETQCGGGENLYFHI	2	0.0142	314	ACLPFRCFPLPCGGGENLYFQS	6	0.0261
315	ACSHPMCEGFPCGGGKNLYFQS	5	0.0127	315	GGSRLKCCTKHCGGGENLYFQS	9	0.0389	315	AACQQHCPWPQCGGGENLYFQS	2	0.0142	315	ACLHPECSQSNCGGGENLYFQS	6	0.0261
316	ACLLPNCQNYPCGGGENLYFQS	5	0.0127	316	ACRMTLCNHDRCGGGENLYFQS	9	0.0389	316	ACKQLACRQPNCGGGENLYFQS	2	0.0142	316	ACGLALCSPMLCGGGENRYFQS	6	0.0261
317	ACHTQSCTPPCCGGGENLYFQS	5	0.0127	317	ACRTSQCPRYKCGGGENLYFQS	9	0.0389	317	ACTPPMCQPHTCGGGENLYFQS	2	0.0142	317	ACQQRDCPPMICGGGENLYGPT	6	0.0261
318	ACPCVTCLVHPCGGGENLYFRC	5	0.0127	318	ACRPNPCLRKRCGGGENLYFQS	9	0.0389	318	ACRCEHCPWPQCGGGENLYFQR	2	0.0142	318	ACSDRQCSFDPCGGGENLYFQS	6	0.0261
319	ACPARQCSVDHCGGGENLYFQS	5	0.0127	319	ACLATICRYIQCGGGENLYFQS	9	0.0389	319	ACPCVTCLVHPRGGGENLYFQS	2	0.0142	319	ACPSPTCERHPCGGGENLYFQS	6	0.0261
320	ACTRTQCETSVCGGGENLYFQS	5	0.0127	320	ACDPGVCYTRHCGGGENLYFQK	9	0.0389	320	ACHPQNCTEPACGGGENLYSVA	2	0.0142	320	ACFCGYCHPEMCGGGENLYFQS	6	0.0261
321	ACPCVTCLVHPCGGGENLYFRL	5	0.0127	321	ACQTQSCCKPKCGGGENLYFQS	8	0.0346	321	ACRCEHCPWPQCGGGENLSFQS	2	0.0142	321	ACALISCHTHTCGGGENLYFQS	6	0.0261
322	ACPHPQCEAAACGGGENLYFQY	5	0.0127	322	ACSHPMCEGFPCGGGENLYFQV	8	0.0346	322	ACKQLACRQPICGGGENLYSVA	2	0.0142	322	ACAPTGCSETVCGGGENLYFQS	5	0.0217
323	LSLCVTCLVHPCGGGENLYFQS	5	0.0127	323	ACRPACCHVSRCGGGENLYFQS	8	0.0346	323	ACAGHPCLIHLCGGGENLYFQS	2	0.0142	323	ACHPQVCDRQMCGGGENLYFQL	5	0.0217
324	ACNRTNCQPPSCGGGENLYFQS	5	0.0127	324	ACRGQCCHPTQCGGGENLYFQS	8	0.0346	324	ACHPQNCQETQCGGGENLYFRL	2	0.0142	324	ACHPQNCTEPACGGGENLYFHS	5	0.0217
325	ACSHPMCEGFPCGGGENLYFRC	5	0.0127	325	ACYRRNCNQLSCGGGENLYFQS	8	0.0346	325	ACKQLACRQLICGGGENLYFQS	2	0.0142	325	ACHPQNCTEPACGGGENLYFQF	5	0.0217
326	ACHSSQCHPQVCGGGENLYFQS	5	0.0127	326	ACSAFPCGPRKCGGGENLYFQS	8	0.0346	326	ACHPQNCTEPACGGGESLYFQS	2	0.0142	326	ACRSQTCLCQRCGGGENLYFQS	5	0.0217
327	RCSHPMCEGFPCGGGENLYFQS	5	0.0127	327	ACKTSSCSCQNCGGGENLYFQS	8	0.0346	327	ACPRLPCSSTFCGGGENLYFQS	2	0.0142	327	ACGSALCSPMLCGGGENLYFQS	5	0.0217
328	ACPRLRCRAVPCGGGENLYFQS	5	0.0127	328	ACSHPMCEGFPCGGGENRYFQS	8	0.0346	328	CGLQLACRQPICGGGENLYFQS	2	0.0142	328	ACTKPQCKIQVCGGGENLYFQS	5	0.0217
329	ACQSGPCSNDTCGGGENLYFQS	5	0.0127	329	ACVKCTCTGQKCGGGENLYFQS	8	0.0346	329	LCETEVCSVGNCGGGENLYFQS	2	0.0142	329	ACLQRQCRLAPCGGGENLYFQS	5	0.0217
330	ACLSKQCSQHPCGGGENLYFQS	5	0.0127	330	ACSYLMCEGFPCGGGENLYFQS	8	0.0346	330	ACHPQNCTYSWCGGGENLYFQL	2	0.0142	330	ACPMMHCQPYWCGGGENLYFQS	5	0.0217
331	ACPHPQCEAAVCGGGENLYFQS	5	0.0127	331	ACTPRPCQHTKCGGGENLYFQS	8	0.0346	331	ACETEVCSVGNCGGGENLYFRL	2	0.0142	331	ACHYPQCWIRQCGGGENLYFQS	5	0.0217
332	ACSPPQCCAPPCGGGENLYFQS	5	0.0127	332	ACSYPMCEGFPCGGGENLYFQS	8	0.0346	332	ACHPQNCQETQCGGGRNLYFQS	2	0.0142	332	ACGLALCSPMLCGGGENLSFQS	5	0.0217
333	ACPCVTCLVHPCGGGENLYFQR	4	0.0101	333	ACPHSDCNPRSCGGGENLYFQS	8	0.0346	333	ACHPQNCQETQCGGGENLYFAG	2	0.0142	333	ACHPQNCTEPACGGGENLYLQS	5	0.0217
334	ACTPQPCSNGRCGGGENLYFQS	4	0.0101	334	ACGMHGCRAHQCGGGENLYFQS	8	0.0346	334	ACSSRPCPLYGCGGGENLYFQS	2	0.0142	334	ACHPQNCTQPACGGGENLYFQS	5	0.0217
335	ACPCVTCLVHPCGGGENLYFLV	4	0.0101	335	ACPQSSCHGIQCGGGENLYGPT	8	0.0346	335	ACKQLACRQPICGGGENLYFQF	2	0.0142	335	ACPTVLCQLAECGGGENLYFQS	5	0.0217
336	ACVSPACPPHQCGGGENLYFQS	4	0.0101	336	ACRHSSCGKCTCGGGENLYFQS	8	0.0346	336	ACHPQNCPWPQCGGGENLYFQS	2	0.0142	336	ACSTSLCLHVVCGGGENLYFQS	5	0.0217
337	ACPHPQCEAAACGGGENLYFRV	4	0.0101	337	ACPVQHCIPQGCGGGENLYFQS	8	0.0346	337	EVGSSQCCPAKCGGGENLYFQS	2	0.0142	337	ACQRGECGTEQCGGGENLYFQS	5	0.0217
338	ACAIPHCIWPPCGGGENLYFQS	4	0.0101	338	ACHHLVCRMAQCGGGENLYFQS	8	0.0346	338	ACKQLACRQPICGGGENLYSSL	2	0.0142	338	ACSRSHCEPQTCGGGENLYFQS	5	0.0217
339	ACRALVCPQRQCGGGENLYFQS	4	0.0101	339	ACSFQACYPESCGGGENLYFQS	8	0.0346	339	ACSPQACSAALCGGGENLYFQS	2	0.0142	339	ACGLALCSPMLCGGGENLYFHL	5	0.0217
340	ACSSLDCRAKLCGGGENLYFQS	4	0.0101	340	ACTQPVCQHSPCGGGENLYFQS	8	0.0346	340	ACHPQNCQETQCGGGENLYTSS	2	0.0142	340	ACHPQNCPIQPCGGGENLYFQS	5	0.0217
341	ASPCVTCLVHPCGGGENLYFQS	4	0.0101	341	ACTPALCSRKRCGGGENLYFQS	8	0.0346	341	GSRQLQCCPAKCGGGENLYFQV	2	0.0142	341	ACPQRVCKQHSCGGGENLYFQS	5	0.0217
342	ACRPLSCSSSCCGGGENLYFQS	4	0.0101	342	ACLHGLCSSQPCGGGENLYFQS	8	0.0346	342	ACHPQNCTEPACGGGGNLYFQS	2	0.0142	342	GLWSACCSLPTCGGGENLYFQS	5	0.0217
343	ACSRRQCRVAKCGGGENLYFQS	4	0.0101	343	ACTDCDCRQQTCGGGENLYFQS	8	0.0346	343	ACRCEHCPWPQCGGGENLLLQS	2	0.0142	343	ACGLALCSPMLCGGGENLYSQS	5	0.0217
344	ACSHPMCEGFPCGGGENLYFQA	4	0.0101	344	ACELTRCRNQPCGGGENLYFQS	8	0.0346	344	ACPCVTCLVHPCGGGENVYFQS	2	0.0142	344	ACHSPQCVQPPCGGGENLYFQS	5	0.0217
345	SCPCVTCLVHPCGGGENLYFQS	4	0.0101	345	ACTQHRCLFPFCGGGENLYFQS	8	0.0346	345	ACHPQVCSPTECGGGENLYFRS	2	0.0142	345	ACRPQVCSPTECGGGENLYFQS	5	0.0217
346	ACSPSQCHPQFCGGGENLYFQS	4	0.0101	346	ACPSPACVFPLCGGGENLYFQS	8	0.0346	346	ACRAPPCLKTPCGGGENLYFQS	2	0.0142	346	ACAHQYCRQYRCGGGENLYFQS	5	0.0217
347	ACCPVPCAPQMCGGGENLYFQS	4	0.0101	347	ACPRQLCLYSQCGGGENLYFQS	8	0.0346	347	ACHPQNCTTNQCGGGENLYFQS	2	0.0142	347	ACQLHNCNNRPCGGGENLYFQS	5	0.0217
348	ACPCVTCLVHPCGGGENRDSQS	4	0.0101	348	ACRTASCKLATCGGGENLYFQS	8	0.0346	348	ACKQLACRQPICGGGENLLLQS	2	0.0142	348	ACQTTVCQITPCGGGENLYFQS	5	0.0217
349	ACSHPICEGFPCGGGENLYFQS	4	0.0101	349	ACSPKPCYCQNCGGGENLYFQS	8	0.0346	349	GLSCVTCLVHPCGGGENLYFQS	2	0.0142	349	ACRLALCSPMLCGGGENLYFQS	5	0.0217
350	ACTSRPCTRMLCGGGENLYFQS	4	0.0101	350	ACSHPMCEGFPCGGGENLYFRV	8	0.0346	350	ACHPQVCHPVACGGGENLYFRS	2	0.0142	350	ACPKPNCPSSCCGGGENLYFQS	5	0.0217
351	ACSHPMCEGFPCGGGENLYFHC	4	0.0101	351	ACQQSRCECQRCGGGENLYFQS	8	0.0346	351	ACHPQACSYSECGGGENLYFAG	2	0.0142	351	ACRKVWCSSNPCGGGENLYFQS	5	0.0217
352	ACQQMNCVEGQCGGGENLYFQS	4	0.0101	352	ACRTPVCNPKMCGGGENLYFQS	8	0.0346	352	ACETEVCSVGNCGGSENLYFQS	2	0.0142	352	ACKQPRCDMCPCGGGENLYFQS	5	0.0217
353	ACTQRQCTRARCGGGENLYFQS	4	0.0101	353	ACQWLYCPCRKCGGGENLYFQS	8	0.0346	353	ACRQIGCPNISCGGGENLYFQS	2	0.0142	353	ACHPQNCTEPACGGGENRDFQS	5	0.0217
354	ACPCVTCLVHPCGGGENLVTSS	4	0.0101	354	ACWSRACAIHNCGGGENLYFQS	8	0.0346	354	ACPPENCRSEDCGGGENLYFQS	2	0.0142	354	ACSFRQCACSPCGGGENLYFQS	5	0.0217
355	ACPALPCTARQCGGGENLYFQS	4	0.0101	355	ACPQPGCTQFTCGGGENLYFQS	8	0.0346	355	ACDPQNCQETQCGGGENLYFQS	2	0.0142	355	FAACHPQNCTACGGGENLYFQS	5	0.0217
356	ACPPPPCRFPECGGGENLYFQS	4	0.0101	356	ACHHSQCYSPHCGGGENLYFQS	8	0.0346	356	ACHPQNCTEPICGGGENLYFQS	2	0.0142	356	GCHPQNCTEPACGGGENLYFQS	5	0.0217
357	ACTKMNCHWRQCGGGENLYFQS	4	0.0101	357	ACPHPHCTNPQCGGGENLYFQS	8	0.0346	357	ACPCVTCLVHPCGGGKNLYFQS	2	0.0142	357	ACHPQNCQETQCGGGENLYFPV	5	0.0217
358	ACRIYQCDPVNCGGGENLYFQS	4	0.0101	358	ACTHTQCSKSPCGGGENLYFQS	8	0.0346	358	GSRQLQCCPAKCGGGKNLYFQS	2	0.0142	358	ACHPQVCSPQRCGGGENLYFQS	5	0.0217
359	ACTHPQCEGQDCGGGENLYFHI	4	0.0101	359	ACSKNQCQTRCCGGGENLYFQS	8	0.0346	359	PCPCVTCLVHPCGGGENLYFQS	2	0.0142	359	ACPAIRCCVAPCGGGENLYFQS	5	0.0217
360	ACPSPQCLAFACGGGENLYFQS	4	0.0101	360	ACHSRGCKMCVCGGGENLYFQS	8	0.0346	360	ACHPQNCPTQPCGGGENLFFQS	2	0.0142	360	ACHPQVCSPTECGGGENLYFQY	5	0.0217
361	ACSHPMCEGFPCGGGENLYFQC	4	0.0101	361	ACLHRPCRPNACGGGENLYFQS	8	0.0346	361	ACHPPDCQETQCGGGENLYFQS	2	0.0142	361	ACTTALCPPPQCGGGENLYFQS	5	0.0217
362	ACTKPQCSWIKCGGGENLYFQS	4	0.0101	362	ACPPPKCSDVACGGGENLYFQS	8	0.0346	362	GCHPQVCSPTECGGGENLYFQS	2	0.0142	362	ACRPQNCTEPACGGGENLYFQS	5	0.0217
363	ACASLLCLLPSCGGGENLYFQW	4	0.0101	363	ACTCKKCSQTPCGGGENLYFQS	8	0.0346	363	GGSRQLQCCPACGGGENLYFQS	2	0.0142	363	ACPQSTCTAKYCGGGENLYFQS	5	0.0217
364	ACSHPTCEGFPCGGGENLYFQS	4	0.0101	364	ACTRKACKTSRCGGGENLYFQS	8	0.0346	364	ACPCVTCLVHPCGGGENLLFQS	2	0.0142	364	ACPALTCNHLQCGGGENLYFQS	5	0.0217
365	ACPCVTCLVHPCGGGENMYFQS	4	0.0101	365	ACKWQQCLPGSCGGGENLYFQS	8	0.0346	365	ACHPQNCQETQCGGSENLYFQS	2	0.0142	365	ACHSMPCSIHLCGGGENLYFQS	5	0.0217
366	ACKQPTCLARACGGGENLYFQS	4	0.0101	366	ACSPWLCLNRHCGGGENLYFQS	8	0.0346	366	ACDPQNCTEPACGGGENLYFQS	2	0.0142	366	ACQLHRCQPASCGGGENLYFQS	5	0.0217
367	AVPCVTCLVHPCGGGENLYFQS	4	0.0101	367	ACKSRCCYPKVCGGGENLYFQS	8	0.0346	367	ACPCVTCLVHPCGGSENLYFQS	2	0.0142	367	ACIWDQCPQDPCGGGENLYFQS	5	0.0217
368	ACSHPMCAGFPCGGGENLYFQS	4	0.0101	368	ACTPTECCPSQCGGGENLYFQS	8	0.0346	368	AACHPQNCTTACGGGENLYFQS	2	0.0142	368	ACPTSKCLRAQCGGGENLYFQS	5	0.0217
369	ACSHPMCEGFPCGGGENGYFQS	4	0.0101	369	ACRVCDCQLHACGGGENLYGPT	8	0.0346	369	ACTEQPCEHWLCGGGENLYFQS	2	0.0142	369	ACSPHHCQSEICGGGENLYFQS	5	0.0217
370	RRKSVNCCPAFCGGGENLYFQS	4	0.0101	370	ACCKSSCSTVACGGGENLYFQS	8	0.0346	370	ACETTQCKSERCGGGENLYFQS	2	0.0142	370	ACRTQFCSQLQCGGGENLYFQS	5	0.0217
371	ACPSGGCTDPQCGGGENLYFQS	4	0.0101	371	ACRSPPCRSQSCGGGENLYFQS	8	0.0346	371	SCPCVTCLVHPCGGGENLYFQS	2	0.0142	371	ACQPSPCWHTYCGGGENLYFQS	5	0.0217
372	ACPCVTCLVHPCGGGESLYFQS	4	0.0101	372	ACQSATCAPRPCGGGENLYFQS	8	0.0346	372	ACRCEHCPWPQCGGGENLLFQS	2	0.0142	372	ACPSANCLFPNCGGGENLYFQS	5	0.0217
373	ACLPSGCELFQCGGGENLYFQS	4	0.0101	373	ACRKQQCRPPVCGGGENLYFQS	8	0.0346	373	ACHPQNCQETQCGGGENLYFQY	2	0.0142	373	ACTPHRCALQLCGGGENLYFQS	5	0.0217
374	ACLGPTCNIQNCGGGENLYFQL	4	0.0101	374	ACKQPPCSCSLCGGGENLYFQS	8	0.0346	374	ACHPQNCTEPACGGGENLYFLS	2	0.0142	374	ACRQTTCSPRLCGGGENLYFQS	5	0.0217
375	ACHPQFCISPECGGGENLYFQL	4	0.0101	375	ACCRPLCDKFSCGGGENLYFQS	7	0.0302	375	ACPPRGCPPLQCGGGENLYFQS	2	0.0142	375	ACKPLNCIWLQCGGGENLYFQS	5	0.0217
376	ACTHPQCEGQDCGGGENLYFQV	4	0.0101	376	ACQQKCCAYPKCGGGENLYFQS	7	0.0302	376	ACHPQNCQETQCGGGENLYFPV	2	0.0142	376	ACTATQCHRAPCGGGENLYFQS	5	0.0217
377	ACVTTPCARLNCGGGENLYFQS	4	0.0101	377	ACHSALCGRTHCGGGENLYFQS	7	0.0302	377	ACKQLACRQPICGGGENLYFQV	2	0.0142	377	ACVRLPCISPVCGGGENLYFQS	5	0.0217
378	ACKSQPCFHGGCGGGENLYFQS	4	0.0101	378	ACRCRRCPQQPCGGGENLYFQS	7	0.0302	378	ACHPQNCTYSWCGGGENRYFQS	2	0.0142	378	ACAGRPCRQPLCGGGENLYFQS	5	0.0217
379	ACTHPQCEGQDCGGGENLYFHL	4	0.0101	379	ACVAPGCHQLTCGGGENLYFQS	7	0.0302	379	ACETEVCSVGNCGGGENLYFQL	2	0.0142	379	ACQPLSCVSERCGGGENLYFQS	5	0.0217
380	PSPCVTCLVHPCGGGENLYFQS	4	0.0101	380	ACSPKLCMWHQCGGGENLYFQS	7	0.0302	380	GSGQLQCCPAKCGGGENLYFQS	2	0.0142	380	VCHPQNCTEPACGGGENLYFQS	4	0.0174
381	ACPCVTCLVHPCGGGENLYFQP	4	0.0101	381	ACANHSCRCLRCGGGENLYFQS	7	0.0302	381	ACHPQNCQETQCGGGENRHFQS	2	0.0142	381	ACTVRKCGQSPCGGGENLYFQS	4	0.0174
382	ACPCVTCLVHPCGGGENLYLPV	4	0.0101	382	ACRLVVCRQPVCGGGENLYFQS	7	0.0302	382	CHPQLQCCPAKCGGGENLYFQS	2	0.0142	382	ACGLALCSPMLCGGGENVYFQS	4	0.0174
383	ACQRRPCLSLWCGGGENLYFQS	4	0.0101	383	ACLPTVCPSSLCGGGENLYFQS	7	0.0302	383	ACHPQNCQETQCGGGENLDFQS	2	0.0142	383	ACHPSSCLLPRCGGGENLYFQS	4	0.0174
384	ACPHPQCEAAACGGGENLYFSL	4	0.0101	384	ACTHPQCEGQDCGGGENLYFQL	7	0.0302	384	ACPCVTCLVHPCGGGENLYFQV	2	0.0142	384	ACHPQNCTYSWCGGGENLYFQV	4	0.0174
385	ACRNQPCHSVLCGGGENLYFQS	4	0.0101	385	ACRSQPCWFPDCGGGENLYFQS	7	0.0302	385	ACPCVTCLVHPCGGGENLYFRS	2	0.0142	385	ACPILHCARTGCGGGENLYFQS	4	0.0174
386	ACQQLLCFRWICGGGENLYFQV	4	0.0101	386	ACPSVGCHLELCGGGENLYFQS	7	0.0302	386	ACTGPACLTSTCGGGENLYSSQ	2	0.0142	386	ACRKDYCQQPFCGGGENLYFPS	4	0.0174
387	ACSHPMCEGFPCGGGENLFTSS	4	0.0101	387	ACQLYLCPIRLCGGGENLYFQS	7	0.0302	387	VCHPQNCQETQCGGGENLYFQS	2	0.0142	387	ACHPQNCLAPSCGGGENLYFQL	4	0.0174
388	ACHSSSCQTVYCGGGENLYFQS	4	0.0101	388	ACHTSACSHPQCGGGENLYFQS	7	0.0302	388	ACTDIPCIVQQCGGGENLYFQS	2	0.0142	388	ACPFPLCHTVPCGGGENLYFQS	4	0.0174
389	VIRCVTCLVHPCGGGENLYFQS	4	0.0101	389	ACRPCHCTDLQCGGGENLYFQS	7	0.0302	389	ACTEQPCCVRMCGGGENLYFQS	2	0.0142	389	ACRAQYCRERPCGGGENLYFQS	4	0.0174
390	ACAIGLCSPVHCGGGENLYFQS	4	0.0101	390	ACCQAVCNIRPCGGGENLYFQS	7	0.0302	390	ACHPQNCTMNQCGGGENRYFQS	2	0.0142	390	ACRVCDCQLHACGGGENLYGPT	4	0.0174
391	ACSRPMCEGFPCGGGENLYFQS	4	0.0101	391	ACQRQCCKRNECGGGENLYFQS	7	0.0302	391	ACSPQVCSPTECGGGENLYFQS	2	0.0142	391	ACHPQNCVHHQCGGGENLYFQS	4	0.0174
392	ACSHPMCEGFPCGGGENLSSQS	4	0.0101	392	ACITVLCGTRQCGGGENLYFQS	7	0.0302	392	ACHPQNCTEPACGGGENLLLQS	2	0.0142	392	ACQRPCCYQQPCGGGENLYFPS	4	0.0174
393	ACMARQCTLVMCGGGENLYFQS	4	0.0101	393	ACTGRQCQDTSCGGGENLYFQS	7	0.0302	393	ACKQLACRQPICGGGENLSFQS	2	0.0142	393	ACLNSTCCVRQCGGGENLYFQS	4	0.0174
394	ACSHPMCEGFPCGGGENLYLPS	4	0.0101	394	ACHTIKCCNSLCGGGENLYFQS	7	0.0302	394	ACHPQNCTEPACGGGENLYFQI	2	0.0142	394	ACTEQLCPNNHCGGGENLYFQS	4	0.0174
395	ACSQYGCPHLVCGGGENLYFQS	4	0.0101	395	ACPRNHCCASRCGGGENLYFQS	7	0.0302	395	ACHPQDCTEPACGGGENLYFQS	2	0.0142	395	ACGLALCSPTLCGGGENLYFQS	4	0.0174
396	PCTSGSCTTAACGGGENLYFQS	4	0.0101	396	ACCRSLCDKQHCGGGENLYFQS	7	0.0302	396	ACHAQRCLPPTCGGGENLYFQS	2	0.0142	396	ACLASPCHAVICGGGENLYFQS	4	0.0174
397	ACQHGVCPTHPCGGGENLYFQS	4	0.0101	397	ACSSCTCNSQPCGGGENLYFQS	7	0.0302	397	ACHPQNCTMNQCGGGENLYSQS	2	0.0142	397	ACHPQNCIMNQCGGGENLYFQS	4	0.0174
398	GLSLCDVSCHPCGGGENLYFQS	4	0.0101	398	ACGQPTCIRPLCGGGENLYFQS	7	0.0302	398	ANRQLQCCPAKCGGGENLYFQS	2	0.0142	398	ACPLLACPVIMCGGGKNLYFQS	4	0.0174
399	ACNHPMCEGFPCGGGENLYFQS	4	0.0101	399	ACCSSTCHLPHCGGGENLYFQS	7	0.0302	399	RKSQLQCCPAKCGGGENLYFQS	2	0.0142	399	ACPLSGCAPECCGGGENLYFQS	4	0.0174
400	ACPRVTCLVHPCGGGENLYFQS	4	0.0101	400	ACHHATCVPSQCGGGENLYFQS	7	0.0302	400	ACSSLACRQPICGGGENLYFQS	2	0.0142	400	ACVQQACISPLCGGGENLYFQS	4	0.0174
401	ACSVLHCVSVWCGGGENLYFQS	4	0.0101	401	ACCSRRCSLTSCGGGENLYFQS	7	0.0302	401	ACHPQNCTEPACGGGENLYSHP	1	0.0071	401	ACHPQNCTEPACGGSRNLYFQS	4	0.0174
402	ACSHPMCEGFPCGGGENWYFQS	4	0.0101	402	ACKTPVCTCHSCGGGENLYFQS	7	0.0302	402	ACHPQNCQETQCGGGENVYFQS	1	0.0071	402	ACLSHICLPLYCGGGENLYFQS	4	0.0174
403	ACRHNQCHTASCGGGENLYFQS	4	0.0101	403	ACTPSLCQSPLCGGGENLYFQS	7	0.0302	403	ACYIQNCPTQPCGGGENLYFQS	1	0.0071	403	ACSSAQCMSLQCGGGENLYFQS	4	0.0174
404	ACHPQNCTEPACGGGENLYFQL	4	0.0101	404	ACKLPTCTAELCGGGENLYSSL	7	0.0302	404	ACQHLLCRSLKCGGGENLYFRL	1	0.0071	404	ACHPQACHQEDCGGGENLYFQS	4	0.0174
405	ACRFVECQHQSCGGGENLYFQS	4	0.0101	405	ACHRHCCPMNACGGGENLYFQS	7	0.0302	405	ACKQLACRQPICGGGENLYQLE	1	0.0071	405	ACHPQNCTEPACGGGENLDSQS	4	0.0174
406	APPCVTCLVHPCGGGENLYFQS	4	0.0101	406	SCACLQCRQTPCGGGENLYFQS	7	0.0302	406	ACPLQLCPQRHCGGGKNLYFQS	1	0.0071	406	ACPHRLCAKRQCGGGENLYFQS	4	0.0174
407	LSPCVTCLVHPCGGGENLYFQS	4	0.0101	407	ACRSSPCCQGQCGGGENLYFQS	7	0.0302	407	ACHPQNCQETQCGGGENVSFQS	1	0.0071	407	ACPPLQCSPPRCGGGENLYFQS	4	0.0174
408	ACPCVTCLVHPCGGGQNLYFQS	4	0.0101	408	ACSHSCCSAKGCGGGENLYFQS	7	0.0302	408	ACHYQRCSCGPCGGGENLYFPV	1	0.0071	408	ACSWVQCDLTACGGGENLYWAD	4	0.0174
409	ACQGTNCTRTLCGGGENLYFQS	4	0.0101	409	ACSQPQCILKICGGGENLYFQS	7	0.0302	409	DCETEVCSVGNCGGGENLYFQS	1	0.0071	409	ACELSRCSPVMCGGGENLYFQS	4	0.0174
410	ACTHPQCEGQDCGGGENLYFRS	3	0.0076	410	ACRVRNCLLVECGGGENLYFQS	7	0.0302	410	ACPCATCLVHLCGGGENLYFQA	1	0.0071	410	ACPQLQCALAICGGGENLYFQS	4	0.0174
411	ACHQLMCPNLCCGGGENLYFQS	3	0.0076	411	ACQPHMCNPPQCGGGENLYFQS	7	0.0302	411	ACPQHYCPLSQCGGGENVYFQS	1	0.0071	411	ACHPQNCPTQPCGGGENLYFQL	4	0.0174
412	ACSHPMCEGFPCGGGENLYFSV	3	0.0076	412	ACHQPCCAGRRCGGGENLYFQS	7	0.0302	412	HIPCVTCLVHPCGGGENLYFQS	1	0.0071	412	ACSTQWCRLRTCGGGENLYFQS	4	0.0174
413	ACVSDTCSPRQCGGGENLYFQS	3	0.0076	413	ACLQACCRIQNCGGGENLYFQS	7	0.0302	413	ACHPQNCTYSECGGGERLYFQS	1	0.0071	413	ACGLALCSPMLCGGGENMYFQS	4	0.0174
414	ACQQLLCFRWICGGGENLYFQL	3	0.0076	414	VCAHSSCQDAHCGGGENLYFQS	7	0.0302	414	ACPSRQCCNMYCGGGENMYFQS	1	0.0071	414	ACHPQNCPTEPCGGGENLYFQS	4	0.0174
415	ACSHPMCEGFPCGGGENLYSES	3	0.0076	415	ACKACTCKNQQCGGGENLYFQS	7	0.0302	415	NCYPQNCTEPACGGGENLYFQS	1	0.0071	415	ACHPQNCTEPACGGDENLYFQS	4	0.0174
416	ACPCVTCLVHPCGGGENLLLQS	3	0.0076	416	ACAQPQCACHCCGGGENLYFQS	7	0.0302	416	LSLCDVSCGHLCGGGENLYFQS	1	0.0071	416	ACAPSGCSSSTCGGGENLYFQS	4	0.0174
417	ACRHPMCEGFPCGGGENLYFHL	3	0.0076	417	ACGQFPCHTSKCGGGENLYFQS	7	0.0302	417	ACRTTSCAYRECGGGENLYFQS	1	0.0071	417	ACVYRPCPACVCGGGENLYFQS	4	0.0174
418	ACSYAPCHVQRCGGGENLYFQS	3	0.0076	418	ACRNKLCGSNCCGGGENLYFQS	7	0.0302	418	GVGSSQCCPAKCGGGENLYFQS	1	0.0071	418	ACVLQPCQQTKCGGGENLYFQS	4	0.0174
419	ACSHPMCEGFVCGGGENLYFQS	3	0.0076	419	ACLKQQCSCPSCGGGENLYFQS	7	0.0302	419	ACLDGECLRRSCGGGENLYFQS	1	0.0071	419	CGGSRPCMKRMCGGGENLYFQS	4	0.0174
420	ACPWHECTLDTCGGGENLYFQS	3	0.0076	420	ACPPSNCLAWGCGGGENLYFQS	7	0.0302	420	ACHPQNCQETQCGGGENLLSQC	1	0.0071	420	ACGLALCSPMLCGGGENLYSSL	4	0.0174
421	ACQQLLCFRWICGGGENRYFQS	3	0.0076	421	ACNHNQCLRHMCGGGENLYFQS	7	0.0302	421	GSRQLQCCPAKCGGGENWYFQS	1	0.0071	421	ACFYPECPRLQCGGGENLYFQS	4	0.0174
422	ACRRPGCFHGQCGGGENLYFQS	3	0.0076	422	ACCLPACKLLPCGGGENLYFQS	7	0.0302	422	ACTQALCQWPSCGGGENLYFQS	1	0.0071	422	ACGLALCSPMLCGGGENLYFRV	4	0.0174
423	SCRHPMCEGFPCGGGENLYFQS	3	0.0076	423	ACNEHKCQHSYCGGGENLYFQS	7	0.0302	423	ACARGQCAVRPCGGDENLYFQS	1	0.0071	423	ACHPQNCPTQPCGGGENLSFQS	4	0.0174
424	ACSHPMCEGFICGGGENLYFQS	3	0.0076	424	ACSRNRCPACQCGGGENLYFQS	7	0.0302	424	ACSIQVCSPQRCGGGENLYFQS	1	0.0071	424	ACGDQYCHITLCGGGENLYFQS	4	0.0174
425	ACILHMCRRPCCGGGENLYFQS	3	0.0076	425	ACREQSCANHQCGGGENLYFQS	7	0.0302	425	ACPILKCITLQCGGGENLYFQS	1	0.0071	425	ACPPAKCLQHSCGGGENLYFQS	4	0.0174
426	ACPCVTCLVHPCGGGENLYFQC	3	0.0076	426	ACKPSHCQAHNCGGGENLYFQS	7	0.0302	426	ACTLRQCQPPKCGGGENLYFQS	1	0.0071	426	ACLRQLCPHQACGGGENLYFQS	4	0.0174
427	ACPHPQCEAAACGGGENLSFQS	3	0.0076	427	ACAQSQCASAPCGGGENLYFQS	7	0.0302	427	ACKQLACRQPICGGGENLYFQY	1	0.0071	427	ACHPQNCTEPACGGGENLYFRL	4	0.0174
428	ALPCVTCLVHPCGGGENLYFQS	3	0.0076	428	ACSAPRCLQQSCGGGENLYFQS	7	0.0302	428	PVGCEHCPWPQCGGGENLYFQS	1	0.0071	428	ACHPTCCSWHQCGGGENLYFQS	4	0.0174
429	ACPCVTCLVHPCGGGENLYSES	3	0.0076	429	ACSHPMCKPASCGGGENLYFQS	7	0.0302	429	ACHPQNCQETECGGGESLYFQS	1	0.0071	429	ACHPGLCQPQVCGGGENLYFQS	4	0.0174
430	ACTHPQCEAAACGGGENLYFQS	3	0.0076	430	ACCVTQCFVDSCGGGENLYFQG	7	0.0302	430	ACNPQACAFQSCGGGENMYFQS	1	0.0071	430	ACQSQLCSLQSCGGGENLYFQS	4	0.0174
431	ACSHPMCEGFPCGGGENLYFQR	3	0.0076	431	ACCSRSCRQPKCGGGENLYFQS	7	0.0302	431	CCCYLRCVYTLCGGGENLYFQS	1	0.0071	431	ACHPQVCSTFACGGGENLYFQS	4	0.0174
432	ACHRAQCLPLVCGGGENLYFQS	3	0.0076	432	ACNLLSCTQPSCGGGENLYFQS	7	0.0302	432	ACSSSPCTYRQCGGGENLYFQS	1	0.0071	432	ACHPQNCTEPACGGGGTLYFQS	4	0.0174
433	ACSHPMCEGFPCGGGANLYFQS	3	0.0076	433	ACTRPKCGCQTCGGGENLYFQS	7	0.0302	433	CITCVTCLVHPCGGGENLYFQS	1	0.0071	433	ACPLPACKSLDCGGGENLYFQS	4	0.0174
434	ACSHPMCEGFPCGGGENLYFRA	3	0.0076	434	ACRSSRCVRKACGGGENLYFQS	7	0.0302	434	ASPCVTCLVHPCGGGENLYFQS	1	0.0071	434	GSRQLQCCPAKCGGGENLYFQL	4	0.0174
435	ACLAPQCIQWQCGGGENLYFQS	3	0.0076	435	ACTTWGCTVQHCGGGENLYFQS	7	0.0302	435	GLCSGQCAVRPCGGGENLYFQS	1	0.0071	435	ACPQPRCTMLLCGGGENLYFQS	4	0.0174
436	ACPAASCQNLSCGGGENLYFQS	3	0.0076	436	ACRLQLCNPDSCGGGENLYFQS	7	0.0302	436	ACPCVTCLVYWCGGGENLYFQS	1	0.0071	436	ACHPQNCTEPACGGGGNLYFQS	4	0.0174
437	ACPYPQCQKMRCGGGENLYFQS	3	0.0076	437	ACRTHTCRCSTCGGGENLYFQS	7	0.0302	437	ACSPQACQTLNCGGGENLYFQS	1	0.0071	437	ACMRARCSISQCGGGENLYFQS	4	0.0174
438	ACPPHSCSEFQCGGGENLYFQS	3	0.0076	438	ACPHVPCEPQLCGGGENLYFQS	7	0.0302	438	ACPCVTCLVHPCGGGENLFTSS	1	0.0071	438	ACQLPQCMHIQCGGGENLYFQS	4	0.0174
439	ACHESSCIPQRCGGGENLYFQS	3	0.0076	439	ACQRPPCLVHLCGGGENLYFQS	7	0.0302	439	ACHPQNCNIPTCGGGENLYFQS	1	0.0071	439	ACARQQCTADHCGGGENLYFQS	4	0.0174
440	ACQNKVCCLKSCGGGENLYFQS	3	0.0076	440	ACRDQWCLRSVCGGGENLYFQS	7	0.0302	440	ACQGPICGPFHCGGGENLYFQL	1	0.0071	440	ACQPWTCTGGKCGGGENLYFQS	4	0.0174
441	ACSHPMCEGFPCGGGENLYFHA	3	0.0076	441	ACCPRRCQTGRCGGGENLYFQS	7	0.0302	441	ACNQAKCPYPPCGGGENLYFRS	1	0.0071	441	ACHPQACSPTECGGGENLYFQS	4	0.0174
442	ACSLHTCSQKCCGGGENLYFQS	3	0.0076	442	ACSHPMCEGFPCGGGENLYFQF	7	0.0302	442	ACHSQNCPTQPCGGGENLYFQS	1	0.0071	442	ACPRTHCASSLCGGGENLYFQS	4	0.0174
443	LRPCVTCLVHPCGGGENLYFQS	3	0.0076	443	ACHRRSCRCQNCGGGENLYFQS	7	0.0302	443	ACHPQVCSPTECGGGKNLYFQS	1	0.0071	443	ACIRPHCQMHWCGGGENLYFQS	4	0.0174
444	ACHKDSCVRLLCGGGENLYFQS	3	0.0076	444	ACVPICCPLRLCGGGENLYFQS	7	0.0302	444	AEVGSCACLCKCGGGENLYFQS	1	0.0071	444	ACHAQPCHSSSCGGGENLYFQS	4	0.0174
445	ACPRSCCQQKTCGGGENLYFQS	3	0.0076	445	ACNLRPCKPSPCGGGENLYFQS	7	0.0302	445	ACHPQNCTYSWCGGGENLSFQS	1	0.0071	445	ACHPQNCTEPACGGGENLYFQA	4	0.0174
446	ACSHPMCEGFPCGGSETLYFQS	3	0.0076	446	ACQRQTCACLRCGDGENLYFQS	7	0.0302	446	ACHGGICTYSWCGGGENLYFQS	1	0.0071	446	ACPLLYCTADSCGGGENLYFQS	4	0.0174
447	VCTHPQCEGQDCGGGENLYFQS	3	0.0076	447	ACCRSKCYASMCGGGENLYFQS	7	0.0302	447	ACHPQNCQETQCGGGENLYFQC	1	0.0071	447	GLSSADCCGPACGGGENLYFQS	4	0.0174
448	ACSHQMCEGFPCGGGENLYFQS	3	0.0076	448	ACKQELCRQACCGGGENLYFQS	7	0.0302	448	ACEQLACRQPICGGGENLYLPS	1	0.0071	448	ACTQPACGQDYCGGGENLYFQL	4	0.0174
449	ACTHPQCEGQDCGGGENVYFQS	3	0.0076	449	ACRPRKCSCQTCGGGENLYFQS	7	0.0302	449	GLSLCDVCCHPCGGGENLYFQS	1	0.0071	449	ACHPQNCTEPACGGGANLYFQS	4	0.0174
450	ACPCVTCLVHPCGGGENLYLQS	3	0.0076	450	ACKTPSCLCGPCGGGENLYFQS	7	0.0302	450	ACRCEHCPWPQCGGGENRHFQS	1	0.0071	450	ACLSSGCSNLQCGGGENLYFQS	4	0.0174
451	ACALRPCGRVLCGGGENLYFQS	3	0.0076	451	ACRLTVCSCAQCGGGENLYFQS	7	0.0302	451	ACHPQNCTEPACGGGENLYFHI	1	0.0071	451	ACHPQVCSPTECGGGENRYFQS	4	0.0174
452	ACTWNKCQSTPCGGGENLYFQS	3	0.0076	452	ACPLTMCQLPHCGGGENLYFQS	7	0.0302	452	ACHPQNCIPAGCGGGQNLYFQS	1	0.0071	452	ACHPQNCTEPACGGGENLYFRV	4	0.0174
453	ACSHPMCEGFPCGGGENLHFQS	3	0.0076	453	ACLGRPCWQQSCGGGENLYFQS	7	0.0302	453	AACVAVTCDHQCGGGENLYFQS	1	0.0071	453	ACPAWLCDYVLCGGGENLYFQS	4	0.0174
454	GLSLCTCLVHPCGGGENLYFQS	3	0.0076	454	ACQHCSCVANSCGGGENLYFQS	7	0.0302	454	ACTTDACISRQCGGGENLYFQS	1	0.0071	454	ACHHTLCPPHTCGGGENLYFQS	3	0.013
455	ACTSQRCSFAVCGGGENLYFQS	3	0.0076	455	ACQSTACESLSCGGGENLYFQS	7	0.0302	455	RCHPQNCTEPACGGGENLYFQS	1	0.0071	455	AACHPQNCTEPCGGGENLYFQS	3	0.013
456	LCTHPQCEGQDCGGGENLYFQS	3	0.0076	456	ACKPKQCTCGRCGGGENLYFQS	6	0.0259	456	ACHPQYCTEPACGGGENLYFQS	1	0.0071	456	PCHPQVCSPTECGGGENLYFQS	3	0.013
457	GLSLCDVSCVSCGGGENLYFQS	3	0.0076	457	ACRCASCSKQVCGGGENLYFQS	6	0.0259	457	ACHPQVCSPSRCGGGENLYFQS	1	0.0071	457	ACHPQNCQETQCGGGENLYFPS	3	0.013
458	ACSPDSCVNRSCGGGENLYFQS	3	0.0076	458	ACSHPMCEAAACGGGENLYFQS	6	0.0259	458	ACHLQNCQETQCGGGENLYFQS	1	0.0071	458	ACHQHPCTRKACGGGENLYFQS	3	0.013
459	ACPRVTCVSPHCGGGENLYFQS	3	0.0076	459	ACQSHQCCSKSCGGGENLYFQS	6	0.0259	459	FAACHSSQCHPCGGGENLYFQS	1	0.0071	459	ACSMHPCPARSCGGGENLYFQS	3	0.013
460	ACPSHLCQALRCGGGENLYSSL	3	0.0076	460	ACCKQQCMQATCGGGKNLYFQS	6	0.0259	460	ACGCQHCPWPQCGGGENLYFQS	1	0.0071	460	ACHPQNCTERACGGGENLYFQS	3	0.013
461	CGGSRPCGQYTCGGGENLYFQS	3	0.0076	461	ACPVMECGGISCGSGENLYFQS	6	0.0259	461	ACPLQLCPQTSCGGGENLYFQA	1	0.0071	461	SCHPQNCTEPACGGGENLYFQS	3	0.013
462	ACLTPLCTNQSCGGGENLYFQS	3	0.0076	462	ACTPQRCATHSCGGGENLYFQS	6	0.0259	462	ACHPQACSAALCGGGENLYFQY	1	0.0071	462	ACHPQNCQETQCGGGENLYFQY	3	0.013
463	SCPHPQCEAAACGGGENLYFQS	3	0.0076	463	ACHKPTCQCKSCGGGENLYFQS	6	0.0259	463	TCTTWGCTVQHCGGGENLYFQS	1	0.0071	463	ACAKLLCPPSACGGGENLYFQS	3	0.013
464	ACTRWGCQTSSCGGGENLYFQS	3	0.0076	464	ACPTCSCSKQRCGGGENLYFQS	6	0.0259	464	LCLSQVCSPTECGGGENLYFQS	1	0.0071	464	ACPRHSCQTAPCGGGENLYFQS	3	0.013
465	ACCRSKCNQIRCGGGENLYFQS	3	0.0076	465	ACERPACLCARCGGGENLYFQS	6	0.0259	465	ACQFCSCTSATCGGGENLYFQS	1	0.0071	465	ACASHACQSPPCGGGENLYFQS	3	0.013
466	ACSHPMCEGFPCGGGENRHFES	3	0.0076	466	ACSHPMCEGQDCGGGENLYFQS	6	0.0259	466	ACQPQACVPKLCGGGRNLYFQS	1	0.0071	466	ACLARSCSPPQCGGGENLYFQS	3	0.013
467	CSHPMMCEGFPCGGGENLYFQS	3	0.0076	467	ACTSVTCSCQGCGGGENLYFQS	6	0.0259	467	CADPQNCQETQCGGGENLYFQS	1	0.0071	467	ACHPQNCTEPACGGGENLFTSS	3	0.013
468	ACSHPMCEGFPCGGGENRNFQS	3	0.0076	468	ACCGRACTKQKCGGGENLYFQS	6	0.0259	468	GLSLCDVSCASCGGGENLYFQS	1	0.0071	468	ACHPQNCSETQCGGGENLYFQS	3	0.013
469	ACHPQGCSHHECGGGENLYFQS	3	0.0076	469	ACRQGSCTSSCCGGGENLYFQS	6	0.0259	469	ACPCVDAVVHPCGGGENLYFQL	1	0.0071	469	ACEPGNCESGTCGGGENLYFQS	3	0.013
470	ACQHLPCVIPTCGGGENLYFQS	3	0.0076	470	ACQHQRCPHRACGGGENLYFQS	6	0.0259	470	VGSCTLCCPAKCGGGENLYFQS	1	0.0071	470	ACRAQSCNTDWCGGGENLYFQS	3	0.013
471	LCPCVTCLVHPCGGGENLYFQS	3	0.0076	471	ACQDGRCSCHTCGGGENLYFQS	6	0.0259	471	SGRLLQCCPAKCGGGENLYFQS	1	0.0071	471	ACHPQNCTEPACGGGENLYFPL	3	0.013
472	ACPQSSCPLGRCGGGENLYFQS	3	0.0076	472	ACPTDSCTQSPCGGGENLYFQS	6	0.0259	472	ACHPQVCDRQMCGGGENVYFQY	1	0.0071	472	ACPRPQCVIPPCGGGENLYFQS	3	0.013
473	ACSHPMCEGFPCGGGENLYFHV	3	0.0076	473	ACHKTQCPCAGCGGGENLYFQS	6	0.0259	473	CCHPFRFVIVRCVGGENLYFQS	1	0.0071	473	ACPAPRCTFPQCGGGENLYFQS	3	0.013
474	ACQTAGCLIPRCGGGENLYFQS	3	0.0076	474	ACHPQRCTPMQCGGGENLYFQS	6	0.0259	474	ACPHPQCEAAACGGGENLIFPV	1	0.0071	474	ACVQPHCLSMQCGGGENLYFQS	3	0.013
475	LLLCVTCLVHPCGGGENLYFQS	3	0.0076	475	ACSPCACQFPKCGGGENLYFQS	6	0.0259	475	ACACVTCLVHPCGGGENLYFRS	1	0.0071	475	ACHPRDCTEPACGGGENLYFQS	3	0.013
476	AVSCVTCLVHPCGGGENLYFQS	3	0.0076	476	ACKQLACRQPICGGGENLYFQS	6	0.0259	476	ACHPQNCRHQPCGGGENLSSKS	1	0.0071	476	ACVASTCTGSDCGGGENLYFQS	3	0.013
477	CPCVTCLVHPWCGGGENLYFQS	3	0.0076	477	ACSGKCCNVKQCGGGENLYFQS	6	0.0259	477	ACSPPICMAQMCGGGENLYFQS	1	0.0071	477	ACHPQNCLTQTCGGGENLYFQS	3	0.013
478	CGGSRRCSNPQCGGGENLYFQS	3	0.0076	478	ACIASTCEVALCGGGENLYFQG	6	0.0259	478	CWSSQACSYSECGGGENLYFQL	1	0.0071	478	ACHPQVCDRQMCGGGENLLFQS	3	0.013
479	ACSHPMCEGSPCGGGENLYFQS	3	0.0076	479	ACNLTLCEQDTCGGGENLYFQS	6	0.0259	479	ACHPQNCAGTVCGGGENLRGSS	1	0.0071	479	ACPRSSCTSAPCGGGENLYFQS	3	0.013
480	ACMSRRCYRLHCGGGENLYFQS	3	0.0076	480	ACQSCRCRFKECGGGENLYFQS	6	0.0259	480	ACHPQACSYSECGGGANLYFQS	1	0.0071	480	ACHPQNCMEPACGGGENLYFQS	3	0.013
481	ACSHPMCEGFPCGGGENLDSQS	3	0.0076	481	ACKARRCPQPQCGGGENLYFQS	6	0.0259	481	CGRRVTCLVHPCGGGENLYFQS	1	0.0071	481	ACNPQPCTMTVCTGDENLYFQS	3	0.013
482	ACSHPMCEGFPCGGGENLYFRG	3	0.0076	482	ACKQRCCRAPQCGGGENLYFQS	6	0.0259	482	ACKQLACRQPICGGGENLFFQS	1	0.0071	482	ACQQNVCLPHSCGGGENLYFQS	3	0.013
483	ACSHPMCEGFPCGGGENLCTSS	3	0.0076	483	ACPNTTCPVRYCGGGENLYFQS	6	0.0259	483	GCKQLACRQPICGGGENLYFQL	1	0.0071	483	ACGLALCSPMLCGGGENRDFQS	3	0.013
484	ACPCVTCLVHPCGGGENLYFHC	3	0.0076	484	ACCQKSCTRRQCGGGENLYFQS	6	0.0259	484	ACHPQVCDRQMCGGGENLYFRL	1	0.0071	484	ACHPQNCTEPACGGGENLYFES	3	0.013
485	ACPAIHCFLGPCGGGENLYFQS	3	0.0076	485	ACSCQACKPQHCGGGENLYFQS	6	0.0259	485	ACHPQNCTYSWCGGGENLVPSS	1	0.0071	485	ACHPQNCTYSWCGGGENLLFQS	3	0.013
486	ACSHPMCQGFPCGGGENRYFQS	3	0.0076	486	ACHQGACLSPLCGGGENLYFQS	6	0.0259	486	ACHPQVCSPTECGGSGTLYFQS	1	0.0071	486	GSRPLTCPPRCCGGGENLYFQS	3	0.013
487	ACSMEQCFQPWCGGGENLYFQS	3	0.0076	487	ACVERTCQCRSCGGGENLYFQS	6	0.0259	487	ACHPQNCTEPACGGGENLYFQR	1	0.0071	487	ACHPQNCPTQPCGGSENLYFQS	3	0.013
488	ACPHPQCEVAACGGGENLYFQS	3	0.0076	488	ACFPDRCGSLNCGGGENLYFQS	6	0.0259	488	ACPCVTCLVNCGGGGENLYFQL	1	0.0071	488	ACHPQVCSPTECGGGENLSFQS	3	0.013
489	ACSHPMCEGFPCGGGENLCFQS	3	0.0076	489	ACGLALCSPMLCGGGENRYFQS	6	0.0259	489	ACTHPQCEAAACGGGENLYFQS	1	0.0071	489	ACQTSCCIYLPCGGGENLYFQS	3	0.013
490	ACPHPQCEAAACGGGENLYFRS	3	0.0076	490	ACKWNRCLQPCCGGGENLYFQS	6	0.0259	490	ACETEVCSVGNCGGGKNLYFQS	1	0.0071	490	VCTLVLCASPVCGGGENLYFQS	3	0.013
491	PCPCVTCLVHPCGGGENLYFHL	3	0.0076	491	ACHPQVCDRQMCGGGENLYFQS	6	0.0259	491	LCHPQNCLAPSCGGGENLYFQS	1	0.0071	491	ACRSAACLNHNCGGGENLYFQS	3	0.013
492	ACRTQKCSVRACGGGENLYFQS	3	0.0076	492	ACRGDNCEYHSCGGGENLYFQS	6	0.0259	492	ACQLHPCIQLDCGGGENLYFQS	1	0.0071	492	ACHPQNCNIPTCGGGENLYFQS	3	0.013
493	ACSHPMCEGFPCGGGENLYFPI	3	0.0076	493	ACRHCHCVKFTCGGGENLYFQS	6	0.0259	493	ACTEQPCEHWLCGGGKNLALQS	1	0.0071	493	ACQTLRCLHQPCGGGENLYFQS	3	0.013
494	ACHPQNCSYKPCGGGENLYFQS	3	0.0076	494	ACPRQHCNFVDCGGGENLYFQS	6	0.0259	494	ACHYQRCSCGPCGGGENLYFQY	1	0.0071	494	AACGLACSPMLCGGGENLYFQS	3	0.013
495	CGRRVTCLVHPCGGGENLYFQS	3	0.0076	495	ACSDAQCCRPNCGGGENLYFQS	6	0.0259	495	RKSGVKCCPAKCGGGENLYFQS	1	0.0071	495	ACCPRRCQTGRCGGGENLYFQS	3	0.013
496	ACSHPMCEGFPCGGGENRDLQS	3	0.0076	496	CLSHPMCEGFPCGGGENLYFQS	6	0.0259	496	ACHPQNCQETQCGGGENLYLPV	1	0.0071	496	ACHPQNCTYSWCGGGENLYFHL	3	0.013
497	ACHPQHCVNQTCGGGENLYFQS	3	0.0076	497	ACSSKPCLCRTCGGGENLYFQS	6	0.0259	497	ACRCEHCPWPQCVGGENLYFQS	1	0.0071	497	ACHKYTCLQPQCGGGENLYFQS	3	0.013
498	PCRHPMCEGFPCGGGENLYFQS	3	0.0076	498	ACRRPTCFPAWCGGGENLYFQS	6	0.0259	498	PVDPQVCCDFACGGGENLYFQS	1	0.0071	498	ACHPQNCTEPACGGGENLHFQS	3	0.013
499	ACMPESCRLHRCGGGENLYFQS	3	0.0076	499	ACQEQLCYRHECGGGENLYFQS	6	0.0259	499	ACPSRQRCSMYCGGGENLYFQS	1	0.0071	499	ACHSHHCQASQCGGGENLYFQS	3	0.013
500	ACPPWLCIKRHCGGGENLYFQS	3	0.0076	500	ACLQPGCEPGTCGGGENLYFQS	6	0.0259	500	ACHPQACSAALWCGGENLYFQS	1	0.0071	500	ACGFALCSPMLCGGGENLYFQS	3	0.013
501	ACQQWACHPPSCGGGENLYFQS	3	0.0076	501	ACKCQHCAGSKCGGGENLYFQS	6	0.0259	501	ACHRLNCTMNQCGGGENLYFQS	1	0.0071	501	ACHPQNCTEPACGGGENLYCRR	3	0.013
502	ACPCVTCLVHPCGGCENLYFQS	3	0.0076	502	ACAGPPCPNLPCGGGENLYFQS	6	0.0259	502	ACRCEHCPWPQCGGGENLLFPS	1	0.0071	502	ACNLPHCCPPACGGGENLYFQS	3	0.013
503	ACSPQPCLPDLCGGGENLYFQS	3	0.0076	503	ACQHVNCQRSSCGGGENLYFQS	6	0.0259	503	ACPPENCRSEDCGGSENLYFQQ	1	0.0071	503	ACSSALCPHHPCGGGENLYFQS	3	0.013
504	ACRPPWCMQAHCGGGENLYFQS	3	0.0076	504	ACQSAPCRADRCGGGENLYFQS	6	0.0259	504	ACHPQNCWVFQCGGGENLYFQS	1	0.0071	504	AACPPLCLPRTCGGGENLYFQS	3	0.013
505	ACPCVTCLVYLCGGGENLYFQS	3	0.0076	505	ACNANSCAWSQCGGGENLYFQS	6	0.0259	505	ACHPQNCQGDECGGGENLYFQS	1	0.0071	505	ACQPDICLPGRCGGGENLYFQS	3	0.013
506	ACSHPMCEGFPCGGGENLYLQL	3	0.0076	506	ACPPSACRRQICGGGENLYFQS	6	0.0259	506	GLSSCVCSPTECGGGENLYFQS	1	0.0071	506	ACSPALCQNNNCGGGENLYFQS	3	0.013
507	ACIPDPCRLRWCGGGENLYFQS	3	0.0076	507	PCSHPMCEGFPCGGGENLYFQS	6	0.0259	507	ACPILKCIQLQCGGGELLYFQS	1	0.0071	507	ACHPQNCTEPACGGGENWYFQS	3	0.013
508	ACRARACHVRICGGGENLYFPV	3	0.0076	508	ACPAFFCAPVNCGGGENLYFQS	6	0.0259	508	ACGSANCQETQCGGGENLYFQS	1	0.0071	508	GSRQLQCCPAKCGGGENLYSQS	3	0.013
509	PCPCVTCLVHPCGGGENLYFPV	3	0.0076	509	ACHSPLCVRPACGGGENLYFQS	6	0.0259	509	SLCDVSCTEPACGGGENLYFQS	1	0.0071	509	ACGLALCSPMLCGGGENLYFHI	3	0.013
510	ACTHPQCEGQDCGGGENLYFSL	3	0.0076	510	ACQSNSCLRCACGGGENLYFQS	6	0.0259	510	ACIRAVCVCTECGGGENLYFQS	1	0.0071	510	ACPHLRCAPTLCGGGENLYFQS	3	0.013
511	GGSRCPCERVTCGGGENLYFQS	3	0.0076	511	ACHRLYCIPPHCGGGENLYFQS	6	0.0259	511	ACHSQACQTLNCGGGENLYFQS	1	0.0071	511	ACPGPQCVQPRCGGGENLYFQS	3	0.013
512	ACDPDNCRCSNCGGGENLYFQS	3	0.0076	512	ACMSTQCTHWPCGGGENLYLGR	6	0.0259	512	ACSHPMCEGFPCGGGENLYFRS	1	0.0071	512	ACRRIVCLRRQCGGGENLYFQS	3	0.013
513	ACPCVTCLVHPCGGGENLYFHA	3	0.0076	513	ACKTQPCKCSPCGGGENLYFHL	6	0.0259	513	ACPDPTCRYSQCGGGENVYFQS	1	0.0071	513	ACYPQNCTEPACGGGENLYFQS	3	0.013
514	CISHPMCEGFPCGGGENLYFQS	3	0.0076	514	ACSHPMCEGFPCGGGENLYFRL	6	0.0259	514	ACHPQNCSIQPCGGGENLYFQS	1	0.0071	514	ACHPQVCSPTECGGGENLYFQV	3	0.013
515	ACSHPMCEGFACGGGENLYFQS	3	0.0076	515	ACCSHECRAQQCGGGENLYFQS	6	0.0259	515	ACQMRSCDMLQCGGGENLYFPV	1	0.0071	515	ACILLHCGQPCCGGGENLYFQS	3	0.013
516	ACRYPRCFQSSCGGGENLYFQS	3	0.0076	516	ACLSQSCYLKPCGGGENLYFQS	6	0.0259	516	ACHPQNCTEPACRGGENLYFQS	1	0.0071	516	ACQPKPCHKGECGGGENLYFQS	3	0.013
517	ACPCVTCLVHPCGGGENLYFRI	3	0.0076	517	ACLTRGCPYQLCGGGENLYFQS	6	0.0259	517	ACTEQPCEHWLCGGGENLLTSS	1	0.0071	517	PCHPQNCTEPACGGGENLYFQS	3	0.013
518	ACQSASCNHHHCGGGENLYFQS	3	0.0076	518	ACQPGHCRWKPCGGGENLYFQS	6	0.0259	518	EVGKLQCCPAKCGGGENLYFQS	1	0.0071	518	ACRTLQCQTSLCGGGENLYFQS	3	0.013
519	ACSHPMCEGFPCGGGQNLYFQS	3	0.0076	519	ACQKQLCSRRRCGGGENLYFQS	6	0.0259	519	GMRQLQCCPAKCGGGENLYFQS	1	0.0071	519	ACHPQNCQQPFCGGGENLYFQS	3	0.013
520	ACPCVTCLLHPCGGGENLYFQS	3	0.0076	520	ACPHPQCEAAACGGGENLYFPS	6	0.0259	520	GSRQLQCCPAECGGGENLYFQS	1	0.0071	520	ACPPSRCGYPQCGGGENLYFQS	3	0.013
521	ACTAIECGPNQCGGGENLYFQS	3	0.0076	521	ACSYPICLKLRCGGGENLYFQS	6	0.0259	521	KIGQLQCCPAKCGGGENLYFQS	1	0.0071	521	ACTPPLCPSPWCGGGENLYFQS	3	0.013
522	ACLTPRCCRTVCGGGENLYFQS	3	0.0076	522	ACCTVWCPFASCGGGENLYFQS	6	0.0259	522	ACHPQACSYSECGGGENLSSRS	1	0.0071	522	ACHPQQCDRPPCGGGENLYFQS	3	0.013
523	ACHQNQCYVTPCGGGENLYFQS	3	0.0076	523	GCRPPSCLCATCGGGENLYFQS	6	0.0259	523	ACHPQVCDRQMCGGGENLYFQC	1	0.0071	523	ACHPQVCDRQMCGGGENLYFPS	3	0.013
524	ACLLQRCFPRRCGGGENLYFQS	3	0.0076	524	ACRGAQCVTAECGGGENLYFQS	6	0.0259	524	ACSPQNCPQEPCGGGENLYFQS	1	0.0071	524	ACHPENCTEPACGGGENLYFQS	3	0.013
525	ACPHPQCEAAACGGGENVYFQS	3	0.0076	525	ACRTCDCSANACGGGENLYFQS	6	0.0259	525	ACPCATCLAHPCGGGENLYFQS	1	0.0071	525	ACSHGRCCGQCCGGGENLYFQS	3	0.013
526	ACPHPRCEAAACGGGENLYFQS	3	0.0076	526	ACQKASCCGFTCGGGENLYFQS	6	0.0259	526	SRQLQCYCPAKCGGGENLYFQS	1	0.0071	526	ACLRTACPPQLCGGGENLYFQS	3	0.013
527	ACYEFHCCYPQCGGGENLYFQS	3	0.0076	527	ACSQEKCQSRCCGGGENLYFQS	6	0.0259	527	ACPFVTCLVHPCGGGENLYFQS	1	0.0071	527	ACCPRHCSMSRCGGGENLYFQC	3	0.013
528	GCSYPMCEGFPCGGGENLYFQS	3	0.0076	528	ACCATQCRKMSCGGGENLYFQS	6	0.0259	528	CGLLQNCTEPACGGGENLYFQS	1	0.0071	528	ACHPQNCTYSWCGGGENLYSSL	3	0.013
529	ACHPQFCISPECGGGENLYFPS	3	0.0076	529	VKLCGGSRPQCCGGGENLYFQS	6	0.0259	529	ACPCVACLVHPCGGGENLYFQS	1	0.0071	529	ACPNHPCSGKACGGGENLYFQS	3	0.013
530	LVPCVTCLVHPCGGGENLYFQS	3	0.0076	530	ACLTQYCPCLPCGGGENLYFQS	6	0.0259	530	ACHPQNCTEPACGGRENLYFQS	1	0.0071	530	ACAQSQCPPRNCGGGENLYFQS	3	0.013
531	ACSHPMCEGFPCGRGENLYFQS	3	0.0076	531	ACVTTKCCRRRCGGGENLYFQS	6	0.0259	531	ACHPSICTMNQCGGGENLYFQS	1	0.0071	531	ACHPQNCQETQCGGGENLYSQS	3	0.013
532	ACYQLLCPQRYCGGGENLYFQS	3	0.0076	532	ACEQKRCCAAQCGGGENLYFQS	6	0.0259	532	ACHPQVCHPVACGGGENLYFQL	1	0.0071	532	GGSRKRCCDGTCGGGENLYFQS	3	0.013
533	ACSNLMCEGFPCGGGENLYFQS	3	0.0076	533	ACHPQGCTNLHCGGGENLYFQS	6	0.0259	533	CGLSLCDVLHPCGGGENLYFQS	1	0.0071	533	ACRKDYCQQPFCGGGENLYFQL	3	0.013
534	ACSHPMCEGFPCGGGENLLLPS	3	0.0076	534	ACSHPMCEGFPCGGGENLYFRS	6	0.0259	534	ACSPVGCTEYLCGGGENLLYSS	1	0.0071	534	ACAPQWCNCTSCGGGENLYFQS	3	0.013
535	ACSHPMCEGFPCGGGENLYSPV	3	0.0076	535	ACRSQGCGKKCCGGGENLYFQS	6	0.0259	535	ACHPQNCTYSWCGGGENLYFPS	1	0.0071	535	ACSSLLCVSPLCGGGENLYFQS	3	0.013
536	AACNPMCEGFPCGGGENLYFQS	3	0.0076	536	ACRWLSCTLVQCGGGENLYFQS	6	0.0259	536	PCKQLACRQPICGGGENLYFQS	1	0.0071	536	ACPRSGCLLNHCGGGENLYFQS	3	0.013
537	ACQNNKCDCHNCGGGENLYFQS	3	0.0076	537	ACQQKQCPGYSCGGGENLYFQS	6	0.0259	537	ACHPRVCSPQRCGGGENLYFQS	1	0.0071	537	ACHPQNCTYSWCGGGENLYFPS	3	0.013
538	ACPCVTCLVHPCGGGENLHLQS	3	0.0076	538	ACVTCSCASTKCGGGENLYFQS	6	0.0259	538	ACKQLACRQPICGGGENLYFSL	1	0.0071	538	ACHPQHCLYPDCGGGENLYFQS	3	0.013
539	ACPTNSCPQVVCGGGENLYFQS	3	0.0076	539	ACLTRCCPLSQCGGGENLYFQS	6	0.0259	539	ACHPQNCQENQCGGGENLYFQS	1	0.0071	539	ACLNQTCRLHPCGGGENLYFQS	3	0.013
540	ACPCVTCLVHPCGGGEDLYFQS	3	0.0076	540	ACQCSHCHAKQCGGGENLYFQS	6	0.0259	540	AACKSSCRQPICGGGENLYFQS	1	0.0071	540	ACRAPLCVLIDCGGGENLYFQS	3	0.013
541	CPCVTCLLVHPCGGGENLYFQS	3	0.0076	541	ACTKPCCHKPVCGGGENLYFQS	6	0.0259	541	ACSHPMCEGFPCGGGENVYFQS	1	0.0071	541	ACQAQLCTATRCGGGENLYFQS	3	0.013
542	ACCQAPCSQSPCGGGENLYFQS	3	0.0076	542	ACHKSSCGPRCCGGGENLYFQS	6	0.0259	542	ACKQLACRQPICGGGENVYFQS	1	0.0071	542	ACHPQVCSPTECGGGENLYSSL	3	0.013
543	ACRHLMCLAPQCGGGENLYFQS	2	0.0051	543	ACARRRCTCFVCGGGENLYFQS	6	0.0259	543	ACHPQNCTEPACGGGENRDFQS	1	0.0071	543	ACHPQNCQETQCGGGENLYFES	3	0.013
544	TCSHPMCEGFPCGGGENLYFQS	2	0.0051	544	ACRPLSCSSSCCGGGENLYFQS	6	0.0259	544	PCSTTLCEITRCGGGENLYFQS	1	0.0071	544	ACPTPYCTRYLCGGGENLYFQS	3	0.013
545	PCHPQFCISPECGGGENLYFQS	2	0.0051	545	ACTHPQCEGFPCGGGENLYFQS	6	0.0259	545	ACHHQVCSPTECGGGENLYFQS	1	0.0071	545	ACHPQNCTEPACGGGENLLLQS	3	0.013
546	ACLLTLCHCTNCGGGENLYFQS	2	0.0051	546	ACQRPACELKACGGGENLYFQS	6	0.0259	546	ACKQLACNSETCGGGENLYFQS	1	0.0071	546	ACPRHVCQSPPCGGGENLYWAD	3	0.013
547	ACLHPQCEGQDCGGGENLYFQS	2	0.0051	547	ACCRSKCNQIRCGGGENLYFQS	6	0.0259	547	ACHPQVCSPTECGGGETLYFQS	1	0.0071	547	ACNGQPCPTTTCGGGENLYFQS	3	0.013
548	ACPASPCYEPLCGGGENLYFQS	2	0.0051	548	ACRATCCHSIQCGGGENLYFQS	6	0.0259	548	LCACHPQNYYECGGGENLYFQS	1	0.0071	548	ACNSRTCNLTGCGGGENLYFQS	3	0.013
549	ACTHPQCEGQDCGGGENLYFQP	2	0.0051	549	ACSPQYCATTSCGGGENLYFQS	6	0.0259	549	ACHPQNCDRQMCGGGENLYFQS	1	0.0071	549	ACAPTGCSETVCTGDENLYFQS	3	0.013
550	ACTLVKCPPQTCGGGENLYFQS	2	0.0051	550	ACSHPMCEGFPCGGGENLLFQS	6	0.0259	550	ACPCVTCFLCIRAGGENLYFQS	1	0.0071	550	ACTCCSCAHYSCGGGENLYFQS	3	0.013
551	ACPFQKCRHLVCGGGENLYFQS	2	0.0051	551	ACQPGACQAPQCGGGENLYFQS	6	0.0259	551	ACHPQNCLVHPCGGGETRYFQS	1	0.0071	551	ACTPYECRSPQCGGGENLYFQS	3	0.013
552	ACPMPICSRALCGGGENLYFPV	2	0.0051	552	ACPCVTCLVHPCGGGENLYFQL	6	0.0259	552	GSRQLECCPAKCGGGENLYFQS	1	0.0071	552	ACRNLWCSGTQCGGGENLYFQS	3	0.013
553	ACSHPMCDGFPCGGGENLYFQS	2	0.0051	553	ACCKSSCTFLSCGGGENLYFQS	6	0.0259	553	SCYSQNCTEPACGGGENLYFQL	1	0.0071	553	RCHPQNCTEPACGGGENLYFQS	3	0.013
554	ACPCVTCLVHPCGGGRNLYFQS	2	0.0051	554	ACSHPMCEGFPCGGGENLDFQS	6	0.0259	554	ACRCEHCPWPQCGGGKNRYFQS	1	0.0071	554	ACAQPLCVTPNCGGGENLYFQS	3	0.013
555	LCGLSLCEGFPCGGGENLYFQS	2	0.0051	555	ACTQQSCLKTTCGGGENLYFQS	6	0.0259	555	ACPCVTCLVHPCGGGENLYSES	1	0.0071	555	ACPSYQCSTHMCGGGENLYFQS	3	0.013
556	ACLIPQCEGQDCGGGENLYFQS	2	0.0051	556	ACTRPDCSCASCGGGENLYFQS	6	0.0259	556	ACHPQVCSPTECGGGENLYFQG	1	0.0071	556	ACMQLQCWQIACGGGENLYFQS	3	0.013
557	ACHPQFCSITRCGGGENLYFQS	2	0.0051	557	ACRLPRCTCKSCGGGENLYFQS	6	0.0259	557	ACHPQNCPTQPCGGGENLYSVA	1	0.0071	557	ACRTFHCSCPDCGGGENLYFQS	3	0.013
558	ACSHPMCKGFPCGGGENLYFQS	2	0.0051	558	ACNSHQCSCSKCGGGENLYFQS	6	0.0259	558	ACHPQVCDGQMCGGGENLYFQS	1	0.0071	558	ACTQPACGQDYCGGGENLYLQS	3	0.013
559	ACHVPPCRRKDCGGGENLYSSL	2	0.0051	559	ACTLNPCNSLFCGGGENLYFQG	5	0.0216	559	KGCCTSTSTQPCGGGENLYFQS	1	0.0071	559	ACHPQVCSPTECGGGENLYFPV	3	0.013
560	CGLSVMCLVHPCGGGENLYFQS	2	0.0051	560	ACATSHCSCYKCGGGENLYFQS	5	0.0216	560	ACHPQACSYSECGGGENLYFQY	1	0.0071	560	ACLQHPCTTFACGGGENLYFQS	3	0.013
561	ACTHPQCEGQDCGGGENLLFQS	2	0.0051	561	ACPDGTCFCYVCGGGENLYFQS	5	0.0216	561	ACPILKCTEPACGGGENLYFQS	1	0.0071	561	CGGSRPCDPPWCGGGENLYFQS	3	0.013
562	ACKQVRCKMKRCGGGENLYFQS	2	0.0051	562	ACHPQVCQPPYCGGGENLYFQS	5	0.0216	562	CGLSGLQCSGGCGGGENLYFQS	1	0.0071	562	ACVLGPCLPPKCGGGENLYFQS	3	0.013
563	ACPHPQCEAAACGGGENLYFHI	2	0.0051	563	ACGLALCFRWICGGGENLYFQS	5	0.0216	563	ACPDASCWGIDCGGGENLYFQS	1	0.0071	563	ACQEGTCPQQNCGGGENLYFQS	3	0.013
564	AACRVMCLVHPCGGGENLYFQS	2	0.0051	564	ACPKCTCGQRPCGGGENLYFQS	5	0.0216	564	ACSPQVCSTFACGGGENLFFQS	1	0.0071	564	ACPGHGCPHESCGGGENLYFQS	3	0.013
565	ACPCVTCLVHPCGGGENLYLGA	2	0.0051	565	ACFRGQCTTQRCGGGENLYFQS	5	0.0216	565	LQLCPACLTSTCGGGENLYFQQ	1	0.0071	565	ACRLYNCIQGPCGGGENLYFQS	3	0.013
566	ACSHPMCEGFPCGGGENLLFLP	2	0.0051	566	ACHTLQCTCQQCGGGENLYFQS	5	0.0216	566	CIIPQNCQETQCGGGENLYFQS	1	0.0071	566	ACLRYQCFSSLCGGGENLYFQS	2	0.0087
567	RPVCRRCYRLHCGGGENLYFQS	2	0.0051	567	ACPLHGCWLRSCGGGENLYFQS	5	0.0216	567	ACHPQNCQETQCGGGENPHFQL	1	0.0071	567	RKSELQCCPAKCGGGENLYFQS	2	0.0087
568	ACPCVTCLVHPCGGGENRHFQS	2	0.0051	568	ACRTSLCLPVSCGGGENLYFQS	5	0.0216	568	GSRQLQCCPAKCGGGENLNFQS	1	0.0071	568	ACVPRHCPTYQCGGGENLYFQS	2	0.0087
569	FAACVTCLVHPCGGGENLYFQS	2	0.0051	569	ACRERQCLQWCCGGGENLYFQS	5	0.0216	569	CCTSQVCDRQMCGGGENLYFQS	1	0.0071	569	ACQSLNCYFHQCGGGENLYFQY	2	0.0087
570	ACQKDTCQGHYCGGGENLYFQG	2	0.0051	570	ACVKRRCRTTCCGGGENLYFQS	5	0.0216	570	TCASWCAIVGNCGGGENLYFQY	1	0.0071	570	ACTNKQCAVCPCGGGENLYFQS	2	0.0087
571	HCPCVTCLVHPCGGGENLYFQS	2	0.0051	571	ACRLFNCWDTRCGGGENLYFQS	5	0.0216	571	ACPCVTCFVHECGGGENLYFQS	1	0.0071	571	ACHPQNCQETQCGGGENLYFQG	2	0.0087
572	ACHVPPCRRKDCGGGENLYFQL	2	0.0051	572	ACQKQACKPCPCGGGENLYFQS	5	0.0216	572	ACHPQACSPTECGGGENLYRCW	1	0.0071	572	AACHPQNCPAKCGGGENLYFQS	2	0.0087
573	PYPCVTCLVHPCGGGENLYFQS	2	0.0051	573	ACHYQQCENTQCGGGENLYFQS	5	0.0216	573	AACHPNCTEPACGGGENLYFQS	1	0.0071	573	AACHPQNCTTACGGGENLYFQS	2	0.0087
574	ACSPPTCGCNECGGGENLYFQS	2	0.0051	574	ACASTSCPPGKCGGGENLYFQS	5	0.0216	574	GSRSWQCCPAKCGGGENLYFQS	1	0.0071	574	ACLQPPCLSCWCGGGENLYFQS	2	0.0087
575	ACTTWGCTVQHCGGGENLYLQS	2	0.0051	575	ACPKNSCNGCTCGGGENLYFQS	5	0.0216	575	ACRTLVCNETPCGGGENLYFQS	1	0.0071	575	ACAPTGCSPMLCGGGENLYFQS	2	0.0087
576	GSRHNTCCCTRCGGGENLYFQS	2	0.0051	576	ACQSSTCAPSLCGGGENLYFQS	5	0.0216	576	ACTDIPCIVQQCGGGENRHSQS	1	0.0071	576	ACLTMQCLPHTCGGGENLYFQL	2	0.0087
577	ACSHPMCERFPCGGGENLYFQS	2	0.0051	577	ACTLPSCKLQSCGGGENLYFQS	5	0.0216	577	ACHPAELSSGPCGGGENLYLQC	1	0.0071	577	ACQTRTCTATCCGGGENLYFQS	2	0.0087
578	ACSAHTCSQTPCGGGENLYFQS	2	0.0051	578	ACRCSKCQLPPCGGGENLYFQS	5	0.0216	578	ACPDAQCWGIDCGGGENLLFQS	1	0.0071	578	ACPTVACRTSQCGGGENVYFQS	2	0.0087
579	ACPCVTCLVHPCGGGENLYSHL	2	0.0051	579	ACCRPGCPKYACGGGENLYFQS	5	0.0216	579	ACHPQACSYSECGGGEKSYFQS	1	0.0071	579	ACHLQNCTEPACGGGENLYFQS	2	0.0087
580	ACAYMFCLTEDCGGGENLYFQL	2	0.0051	580	ACRKQGCPPNPCGGGENLYFQS	5	0.0216	580	LCHPQNCTYSCCGGGENLYFQS	1	0.0071	580	EVGSCQCCPAKCGGGENLYFQS	2	0.0087
581	ACTYPQCEGQDCGGGENLYFQS	2	0.0051	581	ACAAAMCPPQRCGGGENLYFQS	5	0.0216	581	KLSGAKCCLVKCGGGENLYFQS	1	0.0071	581	ACSMQFCHKTKCGGGENLYFQS	2	0.0087
582	ACACVTCLVHPCGGGENLYFPV	2	0.0051	582	ACRFLRCFQDTCGGGENLYFQS	5	0.0216	582	ACAQQLCLACACGGGENLYFQL	1	0.0071	582	ACPQVACFLLECGGGENLYFQS	2	0.0087
583	ACPCVTCLVHPCGGGENLYFQW	2	0.0051	583	ACAQQICPQTSCGGGENLYFQS	5	0.0216	583	ACETEVCSVGNCGGGENLYFRA	1	0.0071	583	ACSQRLCTSPACGGGKNLYFQS	2	0.0087
584	CGLSLCDVSYLCGGGENLYFQS	2	0.0051	584	ACHCKLCKPASCGGGENLYFQL	5	0.0216	584	ACHPQNCTMNQCGGCENLYFQS	1	0.0071	584	ACRTEMCLHTACGGGENLYFQS	2	0.0087
585	ACPLVKCPPCSCGGGENLYFPV	2	0.0051	585	ACKQEFCNCARCGGGENLYFQS	5	0.0216	585	ACHPQNCQETQCGGGENLTFFQ	1	0.0071	585	ACRRPCCYQQPCGGGENLYFQS	2	0.0087
586	ACLKCACQSPQCGGGENLYFQS	2	0.0051	586	ACRDARCTFEQCGGGENLYFQS	5	0.0216	586	ACPCVTCLVHPCGGGENLYFRC	1	0.0071	586	ACHPQSCNTGSCGGGENLYFQS	2	0.0087
587	ACHDPMCEGFPCGGGENLYFQS	2	0.0051	587	ACRCRPCGQGRCGGGENLYFQS	5	0.0216	587	ACHPQVCSPTRCGGGENLYFQS	1	0.0071	587	ACGLALCSPMLCGGGGNLYFQS	2	0.0087
588	ACSSPICEGFPCGGGENLYFQS	2	0.0051	588	ACTQRECLQFLCGGGENLYFQS	5	0.0216	588	CHPPENCTEPACGGGENLYFQS	1	0.0071	588	ACRKDYCQQPFCGGGENLYFPV	2	0.0087
589	ACAATHCPPRQCGGGENLYFQS	2	0.0051	589	ACKTQPCQCSPCGGGENLYFQS	5	0.0216	589	ACPQRNCHLPVCGGGENLYFHT	1	0.0071	589	ACTPCECRQSSCGGGENLYFQS	2	0.0087
590	ACSHPMCEGFPCGGGENFYFQS	2	0.0051	590	ACRRQTCTCVPCGGGENLYFQS	5	0.0216	590	LCGLSCDALDPCGGGENLYFQL	1	0.0071	590	ACHPQVCSPMLCGGGENLYFQS	2	0.0087
591	RCPHPQCEAAACGGGENLYFQS	2	0.0051	591	RRKSLFCKQICCGGGENLYFQS	5	0.0216	591	ACHPQVCSPTECGGGENLYLQS	1	0.0071	591	ACHDCLCNWSQCGGGENLYFQS	2	0.0087
592	ACSHPMCEGFPCGGGENLYFPG	2	0.0051	592	ACCHRDCRTQGCGGGENLYFQS	5	0.0216	592	LCSECVWYAVECGGGENLYFQS	1	0.0071	592	ACQRPCCYQQPCGGGENLYFQL	2	0.0087
593	ACPHPQCEGFPCGGGENLYFQS	2	0.0051	593	ACLHPECTQLKCGGGENLYFQS	5	0.0216	593	CCHPQVCSPQRCGGGENLIFQL	1	0.0071	593	ACPGARCQITHCGGGENLYFQS	2	0.0087
594	ACSPLNCTANLCGGGENLYFQS	2	0.0051	594	ACPPRLCAQQNCGGGENLYFQS	5	0.0216	594	CHPQNCQGEHECGGGENLYFQS	1	0.0071	594	ACHPQNCTEPACGGSEDLYFQS	2	0.0087
595	PCACVTCLVHPCGGGENLYFQS	2	0.0051	595	ACRISSCTLMLCGGGENLYFQS	5	0.0216	595	ACPCVTCLVHPCGGGENLSFQC	1	0.0071	595	ACHRSLCQFNPCGGGENLYFQS	2	0.0087
596	ACWQQYCSQRHCGGGENLYFQS	2	0.0051	596	ACPTTFCATQQCGGGENLYFQS	5	0.0216	596	ACRREHCPWPQCGGGENLYFQL	1	0.0071	596	ACHVEDCVQEFCGGGENLYFQS	2	0.0087
597	AACSHPMCEGFCGGGENLYFQS	2	0.0051	597	ACRNQPCRCQNCGGGENLYFQS	5	0.0216	597	ACHPQVCDRQMCGGGENLYFPC	1	0.0071	597	ACCMYPCPLQSCGGGENLYFQS	2	0.0087
598	ACHLHSCPEIQCGGGENLYFSL	2	0.0051	598	ACRTSSCNPTCCGGGENLYFQS	5	0.0216	598	ACQCEHCPWPQCGGGENLYFQS	1	0.0071	598	ACTHPQCEGQDCGGGENLYFQS	2	0.0087
599	ACSRSMCEGFPCGGGENLYFQS	2	0.0051	599	ACMCYPCHTLPCGGGENLYFQS	5	0.0216	599	ACRCEHCPWPQCGGGENRYFQS	1	0.0071	599	ACPPLPCSLHMCGGGENLYFQS	2	0.0087
600	ACNAPQCEGQDCGGGENLYFQS	2	0.0051	600	ACQPKCCNHKHCGGGENLYFQS	5	0.0216	600	CHPCKNCTMNQCGGGENLYFQS	1	0.0071	600	ACLDQSCAQLSCGGGENLYFQS	2	0.0087
601	ACPCVTCLVHPCGGSETLYFQS	2	0.0051	601	ACTNQQCNTSTCGGGENLYFQS	5	0.0216	601	ACSHPMCEGFPCGGGENLDFQS	1	0.0071	601	ACHPQNCTEPGCGGGENLYFQS	2	0.0087
602	ACPCVTCLVHPCGGGENGYFQS	2	0.0051	602	ACDPQCCYSQRCGGGENLYFQS	5	0.0216	602	ACHPQNCTMNQCGGGENRDFQS	1	0.0071	602	ACPVAECGAEQCGGGENLYFQS	2	0.0087
603	ACSREMCCAPTCGGGENLYFQL	2	0.0051	603	ACRISSCPPTECGGGENLYFQS	5	0.0216	603	ACLVGTCPLRQCGGGENLYFQS	1	0.0071	603	ACLHNNCTPPHCGGGENLYFQS	2	0.0087
604	ACKQQNCNSPPCGGGENLYFQS	2	0.0051	604	ACPCAQCPRRTCGGGENLYFQS	5	0.0216	604	GLSSADCCIFWCGGGENLYFQS	1	0.0071	604	ACHPQNCTEPACGGGENLYFAG	2	0.0087
605	ACQPRYCQSGTCGGGENLYFQS	2	0.0051	605	ACHLQQCSSCGCGGGENLYFQS	5	0.0216	605	CHPQNCDGRPACGGGENLYFQS	1	0.0071	605	GCSDSLCQTVQCGGGENLYFQS	2	0.0087
606	ACSFTKCMGPFCGGGENLYFQS	2	0.0051	606	ACLQSSCMLTLCGGGENLYFQS	5	0.0216	606	ACHPQNCQETQCGGGENLYTQS	1	0.0071	606	ACIPSQCRPHPCGGGENLYFQS	2	0.0087
607	ACSHPMCEGFPCGGGENLYFRY	2	0.0051	607	ACSWLRCFRVQCGGGENLYFQS	5	0.0216	607	ACHPQNCLAPSCGGGENLYFPV	1	0.0071	607	ACHPMNCTEPACGGGENLYFQS	2	0.0087
608	ACRQMPCRFSPCGGGENLYFQS	2	0.0051	608	ACKNQTCCAAMCGGGENLYFQS	5	0.0216	608	ACKQLACRQPICGGGENLFFQY	1	0.0071	608	ACHPQVCSPTECGGGENLYFRS	2	0.0087
609	ACTDPQCERQDCGGGENLYFQS	2	0.0051	609	ACCHPQCRAAKCGGGENLYFQS	5	0.0216	609	ACLQFPCEETVCTGDENLYFQS	1	0.0071	609	ACHPQVCSPTECGGGENLYFHI	2	0.0087
610	ACSSHSCGPLHCGGGENRYFQS	2	0.0051	610	ACKPYTCTSIQCGGGENLYFHL	5	0.0216	610	ACHPQVCSHTLCGGGENRYFQS	1	0.0071	610	CGLSSARCGPACGGGENLYFQS	2	0.0087
611	ACSCPMCEGFPCGGGENLYFQS	2	0.0051	611	ACAPVLCMADRCGGGENLYFQS	5	0.0216	611	ACNQQNCTMNQCGGGENLYFQS	1	0.0071	611	ACRGGSCTRQPCGGGENLYFPV	2	0.0087
612	ACPCVTCLVHPCGGGENLYFQT	2	0.0051	612	ACTRTSCTIPTCGGGENLYFQS	5	0.0216	612	CGLSCHASVHPCGGGENLYFQS	1	0.0071	612	AACHQVCSPTECGGGENLYFQS	2	0.0087
613	ACCPVVCNNVLCGGGENLYFQS	2	0.0051	613	ACRNTSCNCVNCGGGENLYFQS	5	0.0216	613	CKNPQQCDRPPCGGGENLYFQS	1	0.0071	613	ACQRPCCYEQPCGGGENLYFQS	2	0.0087
614	ACWSTQCLISNCGGGENLYFQS	2	0.0051	614	ACHPQNCTYSWCGGGENLYFQS	5	0.0216	614	HCHPQNCTYSWCGGGENLYFIP	1	0.0071	614	ACPHMQCEQGPCGGGENLYFQW	2	0.0087
615	ACHSQRCPPNACGGGENLYFQS	2	0.0051	615	ACCQRKCPQPKCGGGENLYFQS	5	0.0216	615	ACPPDNCRSEDCAGGENLYFQQ	1	0.0071	615	ACQPWTCTRGKCGGGENLYFPS	2	0.0087
616	ACPCVTCLVHPCGGGENLYFPD	2	0.0051	616	ACGTSPCSCIRCGGGENLYFQS	5	0.0216	616	ACKQFACRQPICGGGENLYFQS	1	0.0071	616	GLSFFCLLCPHCGGGENLYFQS	2	0.0087
617	ACYESQCLAGQCGGGENLYFQS	2	0.0051	617	ACPAPPCPKYQCGGGENLYFQS	5	0.0216	617	ACHPQNCQETQCGGGENPALQS	1	0.0071	617	ACHPQNCREPACGGGENLYFQS	2	0.0087
618	FAACPLVKCPPCGGGENLYFQS	2	0.0051	618	ACRTANCARRLCGGGENLYFQS	5	0.0216	618	AEVGVKCCPAKCGGGESLYFQS	1	0.0071	618	ACQQLLCSPMLCGGGENLYFQS	2	0.0087
619	LCRHPMCEGFPCGGGENLYFQS	2	0.0051	619	GGSRPCCSPWACGGGENLYFQS	5	0.0216	619	TSTCVTCLVHPCGGGENLYFQS	1	0.0071	619	ACVNNLCPQKFCGGGENLYFQS	2	0.0087
620	ACTSKTCWTIPCGGGENLYFQS	2	0.0051	620	ACPQSTCQHFHCGGGENLYFQS	5	0.0216	620	ACPCVTCLVHPCGGGENLYTSS	1	0.0071	620	ACHPQNCTEPACGGGENLYSVA	2	0.0087
621	ACSHPMCEGFPCGGGENLYLHL	2	0.0051	621	ACPNQQCTINSCGGGENLYFQS	5	0.0216	621	ACHSQNCTEPACGGGENLYFQS	1	0.0071	621	ACHPQVCSPTECGGGENLYFRV	2	0.0087
622	CIHHPMCEGFPCGGGENLYFQS	2	0.0051	622	ACRECHCLRTECGGGENLYFQS	5	0.0216	622	ACQHLLCRSLKCGGGENLYFQS	1	0.0071	622	ACPSSTCYKAICGGGENLYFQS	2	0.0087
623	AACCVTCLVHPCGGGENLYFQS	2	0.0051	623	ACLFPVCQGQYCGGGENLYFQS	5	0.0216	623	ACETEVCSVGNCGGGENLYFHL	1	0.0071	623	ACGLAPCSPMLCGGGENLYFQS	2	0.0087
624	ACPCVTCLVHPCGGGENCYFQS	2	0.0051	624	ACVRRSCNQPQCGGGENLYFQS	5	0.0216	624	ACHPQNCTEPACGGGENLYFQY	1	0.0071	624	ACHPQVCSPTECGGGENLYFPS	2	0.0087
625	ACRHLMCEGFPCGGGENLYFQS	2	0.0051	625	ACPPWGCVRQKCGGGENLYFQS	5	0.0216	625	LCYLQACSYSECGGGENLYFQS	1	0.0071	625	ACVNPTCERYKCGGGENLYFQF	2	0.0087
626	ACPCVTCLVHPCGGRENLYFQS	2	0.0051	626	ACPTQQCKTASCGGGENLYFQS	5	0.0216	626	ACHPQNCPQEPCGGGENRYFQS	1	0.0071	626	ACHPPLCLPRTCGGGENLYFQS	2	0.0087
627	ACVPPACELSSCGGGENLYFQS	2	0.0051	627	ACPQQQCMAITCGGGENLYFQS	5	0.0216	627	GPACANCQEPLCGGGENLYFQS	1	0.0071	627	CGGSRPCPRLACGGGENLSFQS	2	0.0087
628	ACQKPPCCLQPCGGGENLYFQS	2	0.0051	628	ACSLKTCSCNPCGGGENLYFQS	5	0.0216	628	ACLTAQCPLRSCGGGENLYFQL	1	0.0071	628	ACSQRLCTSPACGGGENLYSSL	2	0.0087
629	ACTHPQCEGQDCGGGENLDFQS	2	0.0051	629	ACSDPMCEGFPCGGGENLYFQS	5	0.0216	629	ACRSPKCYLQQCGGGENLYFQS	1	0.0071	629	GSRQLQCCPAKCGGGENRYFQS	2	0.0087
630	ACKACSCVSWGCGGGENLYFQS	2	0.0051	630	ACRMPTCPRRACGGGENLYFQS	5	0.0216	630	ACSRHSCVNPSCGGGENLYFQS	1	0.0071	630	ACTEKQCLRSACGGGENLYFQS	2	0.0087
631	CSHPMWCQGFPCGGGENLYFQS	2	0.0051	631	ACDLSQCIRRSCGGGENLYFQS	5	0.0216	631	ACRCEHCPWPQCGGGENLYSRS	1	0.0071	631	ACPCVTCLVHPCGGRENLYFQS	2	0.0087
632	ACSHPMCEGFPCGGGENRYFQV	2	0.0051	632	ACQPIGCTRQNCGGGENLYFQS	5	0.0216	632	CACIRKITEPACGGGENLYFQS	1	0.0071	632	ACQPWTCTRGKCGGGENRYFQS	2	0.0087
633	ACKHPMCEGFPCGGGENLYFQS	2	0.0051	633	ACESQCCSTRRCGGGENLYFQS	5	0.0216	633	LSLCDVSCGHPCGGGENLYFQS	1	0.0071	633	ACHPQNCTEPACGGGENRNFQS	2	0.0087
634	ACIAPSCQYLWCGGGENLYFQS	2	0.0051	634	ACTQPSCPPWLCGGGENLYFQS	5	0.0216	634	ACPCVTCLVHPCGGGENLYSRC	1	0.0071	634	ACLRLMCQQRVCGGGENLYFQS	2	0.0087
635	ACSMAWCARQACGGGENLYFQS	2	0.0051	635	ACRPTNCVTCSCGGGENLYFQS	5	0.0216	635	HCHPQNCTMNQCGGGENLYFQS	1	0.0071	635	ACHYPSCNPQTCGGGENLYFQS	2	0.0087
636	ACPQSSCVTQRCGGGENLYFQS	2	0.0051	636	ACPLPACLWFRCGGGENLYFQS	5	0.0216	636	AACKQLACRHPCGGGENLYFQS	1	0.0071	636	ACPKAWCRPQACGGGENLYFQS	2	0.0087
637	ACTHPQCERQDCGGGENLYFQS	2	0.0051	637	ACPADLCFTALCGGGENLYFQS	5	0.0216	637	ACPPQWCIATACGGGENLYFQS	1	0.0071	637	ACHPQNCQETQCGGGENLYFQV	2	0.0087
638	ACPCVTCLVHPCGGGENSYFQS	2	0.0051	638	ACRKQECQCSRCGGGENLYFQS	5	0.0216	638	ACHPQVCSPAVCGGGENLYFQS	1	0.0071	638	ACRPNLCEHPRCGGGENLYFQS	2	0.0087
639	AACPHPQCEAACGGGENLYFQS	2	0.0051	639	ACKPRPCTSCVCGGGENLYFQS	5	0.0216	639	AACHPQNCQDSCGGGENLYFQS	1	0.0071	639	ACQQLRCQGPLCGGGENLYFQS	2	0.0087
640	ACPCVTCLVHPAGGGENLYFQS	2	0.0051	640	ACSTCKCAPTHCGGGENLYFQS	5	0.0216	640	ACSPPPCPILLCGGGENLYLPV	1	0.0071	640	ACHPQNCTEPACGGGEKLYFQS	2	0.0087
641	ACSPTKCPAVTCGGGENLYFQS	2	0.0051	641	ACPPQACCPYLCGGGENLYFQS	5	0.0216	641	VCHPQNCTMNQCGGGENLYFQS	1	0.0071	641	ACHPQNCTELACGGGENLYFQS	2	0.0087
642	ACRTDCCTKQTCGGGENLYFQS	2	0.0051	642	ACTKCDCHSRLCGGGENLYFQS	5	0.0216	642	ACNPQACAFQSCGGGENLYFPS	1	0.0071	642	ACQQMLCKSTKCGGGENLYFQS	2	0.0087
643	ACSHPMCEGFPCGGGGNRYFQS	2	0.0051	643	ACQSRPCTCPKCGGGENLYFQS	5	0.0216	643	ACPCVTCLVHECGGGENLYFQS	1	0.0071	643	ACGLPQCRHFYCGGGENLYFQS	2	0.0087
644	AACPCVTCLILCGGGENLYFQS	2	0.0051	644	ACTQPACSLQYCGGGENLYFQS	5	0.0216	644	ACHPQQCDRPPCGGGENLYPQS	1	0.0071	644	AACQSHPCSYQCGGGENLYFQS	2	0.0087
645	ACVGYECTTRHCGGGENLYFQS	2	0.0051	645	ACHQASCSYPQCGGGENLYFQS	5	0.0216	645	ACHPQNCTMNQCGGGENLYLPS	1	0.0071	645	LWGLRCVLRCFCGGGENLYFQS	2	0.0087
646	ACSHPMCEGFPCGGGENLYFCR	2	0.0051	646	ACHPQNCPTQPCGGGENLYFQS	5	0.0216	646	ACTQPACARTTCGGGENLYFQS	1	0.0071	646	ACRQKQCLPCQCGGGENLYFQS	2	0.0087
647	ACPCVTCLVHPCGGGENLYFQG	2	0.0051	647	ACLPVCCRPKRCGGGENLYFQS	5	0.0216	647	ACHPQNCTEPACGGGENLLLSS	1	0.0071	647	ACGLSLCSPMLCGGGENLYFQS	2	0.0087
648	ACRLLPCDSPPCGGGENLYFQS	2	0.0051	648	ACHSCGCLAPSCGGGENLYFQS	5	0.0216	648	VCPCVTCLVHPCGGGENLYFQS	1	0.0071	648	ACSSPTCASKLCGGGENLYFQG	2	0.0087
649	ACPCVTCLVRPCGGGENLYFQS	2	0.0051	649	ACQQLLCFRWICGGGENLYFQL	5	0.0216	649	ACTGPACSTSTCGGGENLYFQS	1	0.0071	649	ACQLDRCQIAACGGGENLYFRG	2	0.0087
650	ACQAPCCTTQYCGGGENLYFQS	2	0.0051	650	ACQASQCRFNLCGGGENLYFQS	5	0.0216	650	ACHPQNCQDLQCGGGENLYFQS	1	0.0071	650	ACRCLPCLQQSCGGGENLYFQS	2	0.0087
651	ACSHPMCEGFPCGGGENMYFQS	2	0.0051	651	ACRSSGCSECRCGGGENLYFQS	5	0.0216	651	ACRTVWCKQKCCGGGENLYFQL	1	0.0071	651	ACAPTGCDRQMCGGGENLYFQS	2	0.0087
652	ACTHPQCEGQDCGGGENRNFQS	2	0.0051	652	ACTTLSCQIRDCGGGENLYFQS	5	0.0216	652	AACPCVTVVHPCGGGENLYFQS	1	0.0071	652	ACLPRMCVNYQCGGGENLYFQS	2	0.0087
653	ACQRSHCTTRPCGGGENLYFQS	2	0.0051	653	ACCEHPCARRTCGGGENLYFQS	5	0.0216	653	ACPCVDVLLHPCGGGENLYFSL	1	0.0071	653	ACHPQNCQETQCGGGENLSFQS	2	0.0087
654	ACCPAKCDLLLCGGGENLYFQS	2	0.0051	654	ACCSKHCEPTQCGGGENLYFQS	5	0.0216	654	ACHPQNCQETQCGGGENLYFPD	1	0.0071	654	ACHPQVCHPVACGGGENLYFPS	2	0.0087
655	ACHWTPCSSQHCGGGENLYFQS	2	0.0051	655	ACRTPCCSSHTCGGGENLYFQS	5	0.0216	655	ACHPSNCQETQCGGGENLYFQS	1	0.0071	655	ACQRQLCRHHRCGGGENLYFQS	2	0.0087
656	ACPHPQCEAAACGGGENLLFQS	2	0.0051	656	ACPLYRCAPKQCGGGENLYFQS	5	0.0216	656	ACHPQNCTEPACGGGENLYNSA	1	0.0071	656	ACVNPTCERYKCGGGENLYQVL	2	0.0087
657	ACTHPQCEGQDCGGGENWYFQS	2	0.0051	657	ACNRLSCECLRCGGGENLYFQS	5	0.0216	657	ACHPQNCQETQCGGGEDLYFQS	1	0.0071	657	FCHPQNCTEPACGGGENLYFQS	2	0.0087
658	ACAPCVCNHQCCGGGENLYFQS	2	0.0051	658	ACQTAKCPKCTCGGGENLYFQS	5	0.0216	658	ACHPQNCTEPACGGGENLYFFP	1	0.0071	658	ACHPQVCLPTECGGGENLYFQS	2	0.0087
659	ACHHAICEGFPCGGGENLYFQS	2	0.0051	659	ACLSSRCRLASCGGGENLYFQS	5	0.0216	659	ACHPQVCHPVACGGDENLYFQS	1	0.0071	659	ACHSQNCTEPACGGGENLYFQS	2	0.0087
660	ACRRPMCEGFPCGGGENLYFQS	2	0.0051	660	ACCLKTCHQMSCGGGENLYFQS	5	0.0216	660	ACHPQNCPIQPCGGGENLYFQS	1	0.0071	660	ACRMHRCGASLCGGGENLYFQS	2	0.0087
661	ACPCVTCLVHPCGGGENLYLPS	2	0.0051	661	ACHMPQCHGAQCGGGENLYFQS	5	0.0216	661	ACPAGQCSHRTCGGGENLYSSL	1	0.0071	661	ACRSWYCISTTCGGGENLYFQS	2	0.0087
662	ACSHPMCEVFPCGGGENLYFQS	2	0.0051	662	ACQKSNCVKCKCGGGENLYFQS	5	0.0216	662	AACYNNCTEPACGGGENLYFQS	1	0.0071	662	ACDPQVCSPTECGGGENLYFQS	2	0.0087
663	ACQNICCVRHQCGGGENLYFQS	2	0.0051	663	ACWQPPCDPSPCGGGENLYFQS	5	0.0216	663	ACRCEHCPWPICGGGENLYFQS	1	0.0071	663	ACSDSLCQTVQCGGGENLYFRS	2	0.0087
664	FAACTHPQCEDCGGGENLYFQS	2	0.0051	664	ACPYHSCCTLSCGGGENLYFQS	5	0.0216	664	ACHPQNCLYSWCGGGENLYFQS	1	0.0071	664	ACAAFPCCQRTCGGGENLYLQS	2	0.0087
665	ACSHPMCEGVPCGGGENLYFQS	2	0.0051	665	ACPFPRCLSNMCGGGENLYFQS	5	0.0216	665	ACNPEQCRQSTCGGGGNLYFQS	1	0.0071	665	AACHQECTEPACGGGENLYFQS	2	0.0087
666	ACSHPMCEGFPCGGGENLYFPY	2	0.0051	666	ACKTCSCQTRPCGGGENLYFQS	5	0.0216	666	ACHPQNCQETQCGGGENLYSRS	1	0.0071	666	ACLQQSCVHSLCGGGENLYFQS	2	0.0087
667	HCSHPMCEGFPCGGGENLYFQS	2	0.0051	667	ACDQRRCMCRSCGGGENLYFQS	5	0.0216	667	ACHPQNCQETQCGGGENLLYSS	1	0.0071	667	ACAWQQCPQYQCGGGENLYFQS	2	0.0087
668	ACSHPMCEGFPCGGGENLNFQS	2	0.0051	668	ACSHPMCEGFPCGGGENLYFPV	5	0.0216	668	ACNMTHCPQSSCGGGENRDSQS	1	0.0071	668	FAACHPQNCTECGGGENLYFQS	2	0.0087
669	PVLVCTCLVHPCGGGENLYFQS	2	0.0051	669	ACPPDRCQRFTCGGGENLYFQS	5	0.0216	669	CRRCEHCPWPQCGGGENLYFQL	1	0.0071	669	ACLPNSCPLKYCGGGENLYFQS	2	0.0087
670	CGPCVTCLVHPCGGGENLYFQS	2	0.0051	670	ACHCRKCRQPRCGGGENLYFQS	5	0.0216	670	ACHPMNCNIPTCGGGENLYFQL	1	0.0071	670	ACQQAVCPSQLCGGGENLYFQS	2	0.0087
671	PCTHPQCEGQDCGGGENLYFQS	2	0.0051	671	ACVRCNCEERLCGGGENLYFQS	5	0.0216	671	VCHPQNCTYSWCGGGENLYFQS	1	0.0071	671	ACSTQHCWQGACGGGENLYFQS	2	0.0087
672	ACPCVTCLVHPCGGGENLYFHV	2	0.0051	672	ACQNPSCARKLCGGGENLYFQS	5	0.0216	672	ACYSQQCPSGPCGGGENLYFSL	1	0.0071	672	ACFQSLCPTNMCGGGENLYFQS	2	0.0087
673	ACQQTQCPSSLCGGGENLYFQS	2	0.0051	673	ACDPNPCRQLQCGGGENLYFQS	5	0.0216	673	ACHPQNCSYKPCGGGENLLLQS	1	0.0071	673	ACQYPSCREHWCGGGENLYFQS	2	0.0087
674	ACPCVTCLVHPCGGGENLYSIC	2	0.0051	674	ACSTRTCSYPQCGGGENLYFQS	5	0.0216	674	GCYLQNCTYSWCGGGENLYFQS	1	0.0071	674	ACPLTPCFQSVCTGDENLYFQS	2	0.0087
675	ACSHPMCEGFPCGGGENLYFPL	2	0.0051	675	ACQSKACKEGCCGGGENLYFQW	5	0.0216	675	ACHPQACSYSECGGGENLYSSL	1	0.0071	675	ACSWLPCNIQPCGGGENLYFQS	2	0.0087
676	ACSHPMCEGFPCGGGENLYSVC	2	0.0051	676	ACVRCSCDRSSCGGGENLYFQS	5	0.0216	676	TCSCATCLVHPCGGGENLYFQS	1	0.0071	676	ACVQRLCVVRTCGGGENLYFQS	2	0.0087
677	ACPCVTCLVHPCGGGENLSFPV	2	0.0051	677	ACRCYPCGAIPCGGGENLYFQS	5	0.0216	677	CAVSQVCSHTLCGGGENLYFQS	1	0.0071	677	ACQPNTCPQPSCGGGENLYFQS	2	0.0087
678	ACPCVTCLVHPCGGGESGYFQS	2	0.0051	678	ACKQTLCPCQNCGGGENLYFQS	5	0.0216	678	EVGSCSVCPAKCGGGENLYFQS	1	0.0071	678	ACHPQNCSEPACGGGENLYFQS	2	0.0087
679	ACYSAPCPSASCGGGENLYFQS	2	0.0051	679	ACPALKCRKTRCGGGENLYFQS	5	0.0216	679	ACPVRQCPLQSCGGGENLDFQV	1	0.0071	679	ACHPQNCTSPACGGGENLYFQS	2	0.0087
680	ACTHPQCQGQDCGGGENLYFQS	2	0.0051	680	ACKQTQCERCRCGGGENLYFQS	5	0.0216	680	GSRQLQCCPAKCGGGENMYFQS	1	0.0071	680	ACHPQNCTEPACGGGENLDFES	2	0.0087
681	ACPHPQCEAAACGGGENLFFQS	2	0.0051	681	ACCPTGCPAPQCGGGENLYFQS	5	0.0216	681	ACPCVTCLVHPCGGGENLYPVC	1	0.0071	681	ACHPQVCSPTECGGGENLYFSL	2	0.0087
682	ACPCVTCLVHPCGGGENLYSPV	2	0.0051	682	ACKGPICPPQSCGGGENLYFQS	5	0.0216	682	PCHPMNCNIPTCGGGENLYFQS	1	0.0071	682	ACEYETCRQSQCGGGENLYFQS	2	0.0087
683	ACPCVTCLVHSCGGGENLYFQS	2	0.0051	683	ACRSSLCSCQACGGGENLYFQS	5	0.0216	683	ACYLQNCTMNQCGGGENLYFQS	1	0.0071	683	ACHPQNCTEPACGGGENLYFLS	2	0.0087
684	ACSHPMCEGFPCGGGENLYLPA	2	0.0051	684	ACRQKNCPALFCGGGENLYFQS	5	0.0216	684	AFPCVTCLVHPCGGGENLYFQS	1	0.0071	684	PCGLALCSPMLCGGGENLYFQS	2	0.0087
685	ACLPSSCVPLNCGGGENLYFQS	2	0.0051	685	ACCHRSCPPNMCGGGENLYFQS	5	0.0216	685	LYCLIQCLVHPCGGGENLYFQS	1	0.0071	685	AACGLALCPMLCGGGENLYFQS	2	0.0087
686	ACPHPMCEPTECGGGENLYFQS	2	0.0051	686	ACRMHCCQQPPCGGGENLYFQS	5	0.0216	686	ACHPQNCLYPDCGGGETFLFQS	1	0.0071	686	GGSRQLQCCPACGGGENLYFQS	2	0.0087
687	ACLPRLCLGTQCGGGENLYFQS	2	0.0051	687	ACPTFSCCKRQCGGGENLYFQS	5	0.0216	687	ACHPQNCQETQCGGGENRYFAG	1	0.0071	687	ACTTWGCTVQHCGGGENLYFQS	2	0.0087
688	ACYDLICVFPMCGGGENLYFQS	2	0.0051	688	ACRLRQCSSWLCGGGENLYFQS	5	0.0216	688	ACHPQVCSPTECGGGQNLYFQS	1	0.0071	688	ACHPPDCTEPACGGGENLYFQS	2	0.0087
689	GCQQLLCFRWICGGGENLYFQS	2	0.0051	689	ACKRSSCCDPACGGGENLYFQS	5	0.0216	689	GGVEPQCCPAKCGGGENLYFQS	1	0.0071	689	ACHPQNCTEPLCGGGENLYFQS	2	0.0087
690	PCPNRSCTIQPCGGGENLYFQS	2	0.0051	690	ACGLALCSPMLCGGGENLYSQS	5	0.0216	690	ACHPQVCSPTACGGGENLYFQS	1	0.0071	690	ACPTHACQKRRCGGGENLYFQS	2	0.0087
691	ACSHPMCEGFPCGGGENAYFQS	2	0.0051	691	ACRSVCCTRGVCGGGENLYFQS	5	0.0216	691	ACHPQNCTETQCGGSENPHFQS	1	0.0071	691	ACWGATCTPQLCGGGENLYFQS	2	0.0087
692	ACSHPMCEGFPCGGGENLYSSA	2	0.0051	692	ACHHTHCAETPCGGGENLYFQS	5	0.0216	692	ACHPQQCYCPPCGGGENLYFQS	1	0.0071	692	ACHPADCTEPACGGGENLYFQS	2	0.0087
693	ACPRPVCAPVQCGGGENLYFQS	2	0.0051	693	ACNPRCCKTSPCGGGENLYFQS	5	0.0216	693	GDRQLQCCPAKCGGGENLYFQS	1	0.0071	693	AACRGSCTRQPCGGGENLYFQS	2	0.0087
694	ACQQLLCFCWICGGGENLYFQS	2	0.0051	694	ACKPHLCPSTQCGGGENLYFQS	5	0.0216	694	EPACVTCLVHPCGGGENLYFQS	1	0.0071	694	GCQHQWCPTHKCGGGENLYFQS	2	0.0087
695	AFPCVTCLVHPCGGGENLYFQS	2	0.0051	695	ACHASLCRMVQCGGGENLYFQS	5	0.0216	695	ACPCVTRSVHPCGGCENLYFQL	1	0.0071	695	ACRPQSCPYRWCGGGENLYFQS	2	0.0087
696	ACSHPMCEGFPCGGGENVYFPV	2	0.0051	696	ACPAWPCLSTNCGGGENLYFQS	5	0.0216	696	ACHPQNCSGLQCGGGENLYFQS	1	0.0071	696	ACQSRACPTFRCGGGENLYFQS	2	0.0087
697	ACVIRPCEPLKCGGGENLYFQS	2	0.0051	697	ACPNKLCQAHSCGGGENLYFQS	5	0.0216	697	ACHPQVCSPTECRGGENLYFQS	1	0.0071	697	ACATTQCPSLHCGGGENLYFQS	2	0.0087
698	ACLGPTCNIQNCGGGENLYFRL	2	0.0051	698	ACSHPMCEGFPCGGGENLYFQI	5	0.0216	698	HCHPQVCSPTECGGGENLYFQS	1	0.0071	698	ACPPMICPLSQCGGGENLYFQS	2	0.0087
699	ACSHPMCEGFPCGGGENLYSPS	2	0.0051	699	ACQSPSCAPGICGGGENLYSSL	5	0.0216	699	ACHPQNCTYSWCGGSKNLYFQS	1	0.0071	699	ACHPQNCTEPACGGGRNLLFQS	2	0.0087
700	ACPCVTCLVHQCGGGENLYFQS	2	0.0051	700	ACHTQWCQPPTCGGGENLYFQS	5	0.0216	700	ACHPQVRLCTECGGGENLYFQS	1	0.0071	700	ACTHASCAAPACGGGENLYFQS	2	0.0087
701	PVVIRCVRGCPCGGGENLYFQS	2	0.0051	701	ACQPSACAYLKCGGGENLYFQS	5	0.0216	701	ACHPMNCNIPNCGGGENLYFQS	1	0.0071	701	ACQSSFCAPNYCGGGENLYFQS	2	0.0087
702	SCSHPMCEGFPCGGGENLYFHL	2	0.0051	702	ACRNSKCCSHWCGGGENLYFQS	5	0.0216	702	SGRLVACCPAKCGGGENLYFQS	1	0.0071	702	ACHPQDCNEPACGGGENLYFQS	2	0.0087
703	ACPCVTCLVHPCGGGENLDSQS	2	0.0051	703	ACTRAHCSPPVCGGGENLYFQS	5	0.0216	703	CCVIRRIAWYVCGGGENLYFQS	1	0.0071	703	ACHPQNCTYSRCGGGENLYFQS	2	0.0087
704	ACPHPQCEAAACGGGENLYFQV	2	0.0051	704	ACQQLLCFGWICGGGENLYFQS	4	0.0173	704	ACVTQQCDSAPCGGGENLRASS	1	0.0071	704	ACPQQLCWARLCGGGENLYFQS	2	0.0087
705	GGPCATCLVHPCGGGENLYFQS	2	0.0051	705	ACRVLQCVYMRCGGGENLYFQS	4	0.0173	705	ACHPQACSYSECGAAENLLFQS	1	0.0071	705	ACHTAICAYKQCGGGENLYFQS	2	0.0087
706	ACHVPPCRRKDCGGGENRYFQS	2	0.0051	706	ACSHPMCEGFPCGGGENLYLQS	4	0.0173	706	ACGLALCSPMLCGGGENLYLGS	1	0.0071	706	ACPDRLCYKYTCGGGENLYFQS	2	0.0087
707	ACQQPRCFPVCCGGGENLYFQS	2	0.0051	707	ACPPVQCPQWSCGGGENLYFQS	4	0.0173	707	CGLSSADCQTQCGGGENLYFQS	1	0.0071	707	ACGLALCSPMLCGGGENLYFAS	2	0.0087
708	ACSHAICEGFPCGGGENLYFQS	2	0.0051	708	ACPTPQCVAGPCGGGENLYFQS	4	0.0173	708	LCTCCRVPEPACGGGENLYFQS	1	0.0071	708	ACQRPCCYQQPCGGGENLYFRS	2	0.0087
709	AGPCVTCLVHPCGGGENLYFQS	2	0.0051	709	ACEYETCRQSQCGGGENLYFQL	4	0.0173	709	ACKRTCCPKSPCGGGENLYFQL	1	0.0071	709	ACSLHRCRPQPCGGGENLYQKF	2	0.0087
710	ACTHPQCEGQDCGGGENRDLQS	2	0.0051	710	ACSNPTCVYKQCGGGENLYFQS	4	0.0173	710	ACPLLSCDSIQCGGGENRYFQS	1	0.0071	710	ACHPQNCPNQPCGGGENLYFQS	2	0.0087
711	FCPCVTCLVHPCGGGENLYFQS	2	0.0051	711	ACRLCSCTVTVCGGGENLYFQS	4	0.0173	711	ACTGPACLTSTCGGGENLYFPM	1	0.0071	711	ACQAPVCWPKSCGGGENLYFQS	2	0.0087
712	ACHPQFCISPQCGGGENLYFQS	2	0.0051	712	ACRYPKCRCKHCGGGENLYFQS	4	0.0173	712	ACHPQACSYSECGGGENLYFHS	1	0.0071	712	ACPCVTCLVHPCGGGENLYSSL	2	0.0087
713	ACPHPQCEAAACGGGENLYFRC	2	0.0051	713	ACPVLICRVFQCGGGENLYFQS	4	0.0173	713	ACPCVVVLVHPCGGGENLYFQS	1	0.0071	713	ACRPQVCDRQMCGGGENLYFQS	2	0.0087
714	ACPSHQCSRRKCGGGENLYFQS	2	0.0051	714	ACRPQKCPCVLCGGGENLYFQS	4	0.0173	714	CGLGLECSVGNCGGGENLYFPS	1	0.0071	714	ACHPQDCTEPACGGGENLYFQS	2	0.0087
715	ACPCVTCLVHPCDGGENLYFQS	2	0.0051	715	ACRWNLCYLVQCGGGENLYFQS	4	0.0173	715	AELVVQCCPAKCGGGENLYFQS	1	0.0071	715	ACETEVCSVGNCGGGENLYFQS	2	0.0087
716	CCTHPQCEGQDCGGGENLYFQS	2	0.0051	716	ACRTQTCARRTCGGGENLYFQS	4	0.0173	716	ACGLALCSPNVCGGGENLYFQS	1	0.0071	716	LCHPQNCTEPACGGGENLYFQS	2	0.0087
717	ACPHPQCEAASCGGGENLYFQS	2	0.0051	717	ACATQPCSVAPCGGGENLYFQS	4	0.0173	717	AACPCVTLSDPCGGGENLYFQS	1	0.0071	717	ACQNHTCQTTICGGGENLYFQS	2	0.0087
718	ACPCVTCLVHPCAGGENLYFQS	2	0.0051	718	ACQTCKCNAHTCGGGENLYFQS	4	0.0173	718	ACYPQNCQETECGGGENLYFHS	1	0.0071	718	ACGLALCSPMLCGGGENLYLPV	2	0.0087
719	ACQSFPCTLQPCGGGENLYFQS	2	0.0051	719	ACRSPPCSCASCGGGENLYFQS	4	0.0173	719	AACRCACPWPQCGGGENLYFQS	1	0.0071	719	ACHPQNCTYSWCGGGENRYFQS	2	0.0087
720	ACPAPLCEHAFCGGGENLYFQS	2	0.0051	720	ACQHLSCARAHCGGGENLYFQS	4	0.0173	720	ACRCEHCPWPKCGGGENLYFQS	1	0.0071	720	ACQQQACSIDHCGGGENLYFQS	2	0.0087
721	ACPHALCRRKRCGGGENLYFQS	2	0.0051	721	ACVDQICFLPLCGGGENLYFQS	4	0.0173	721	ACPCVTCLVHPCGGGENRNFQL	1	0.0071	721	CGGSRPCLTLACGGGENLYFQS	2	0.0087
722	ACPHPQCEAAACGGGENLYFPA	2	0.0051	722	ACPSARCPLPACGGGENLYFQS	4	0.0173	722	ACIPQNCTYSWCGGGENLYFQS	1	0.0071	722	ACSPQQCTRRTCGGGENLYFQS	2	0.0087
723	ACPCVTCLVHPCGGGENLYFLS	2	0.0051	723	ACRCSSCVMHMCGGGENLYFQS	4	0.0173	723	RCHPQNCQETQCGGGENLYFQS	1	0.0071	723	ACHPQNCTEPACGGSKNLYFQS	2	0.0087
724	CTHPQCEGQDFCGGGENLYFQS	2	0.0051	724	ACCHKRCQHAKCGGGENLYFQS	4	0.0173	724	ACPHPQCEGQDCGGGENLYFQS	1	0.0071	724	ACGLALCSPMLCGGGENLYFLV	2	0.0087
725	ACLPLVCAQLFCGGGENLYFQS	2	0.0051	725	ACRKLACQQPVCGGGENLYFQS	4	0.0173	725	CSSQQPCEHWLCGGGENLYFQS	1	0.0071	725	ACLLCQCMHWSCGGGENLYFQS	2	0.0087
726	LAVCVTCLVHPCGGGENLYFQS	2	0.0051	726	ACRKLLCTCNTCGGGENLYFQS	4	0.0173	726	FGRCEHCPWPQCGGGENLYFQS	1	0.0071	726	ACHPQNCTEPACGGGENLYFVD	2	0.0087
727	GLCHPMCEGFPCGGGENLYFQS	2	0.0051	727	ACRALACLPYGCGGGENLYFQS	4	0.0173	727	ACTGPACLTSICGGGENLYFQS	1	0.0071	727	ACHPQNCQETQCGGGENLYFQC	2	0.0087
728	ACPASSCEAAACGGGENLYFQS	2	0.0051	728	ACAHEACRVSACGGGENLYFQS	4	0.0173	728	ACHPQNCATSTCGGGENLYFQS	1	0.0071	728	ACQHNLCTPLRCGGGENLYFQS	2	0.0087
729	ACPCVTCLVHPCGGGENLSFHL	2	0.0051	729	ACCKKPCSRALCGGGENLYFQS	4	0.0173	729	SRQLQCCPWPQCGGGENLYFQS	1	0.0071	729	ACHPQNCPTQPCGGGENLYFPV	2	0.0087
730	ACSGLSCVNYACGGGENLYFQS	2	0.0051	730	ACRARLCSCKQCGGGENLYFQS	4	0.0173	730	VCPLHRCHVATCGGGENLYFQS	1	0.0071	730	ACPCTRCQPQTCGGGENLYFQS	2	0.0087
731	ACPCVTCLVHPCGGGENLHFQS	2	0.0051	731	ACPAPSCVQQKCGGGENLYFQS	4	0.0173	731	ACTTWGCTVQHCGGGENLYFPS	1	0.0071	731	ACHPQNCTGAACGGGENLYFQS	2	0.0087
732	ACPCVTCLVHPCGGGERLYFQS	2	0.0051	732	ACSSQRCPRKKCGGGENLYFQS	4	0.0173	732	CCPCVTCLVHPCGGGENLYFRS	1	0.0071	732	ACSTTQCKRNDCGGGENLYFQS	2	0.0087
733	ACSAPVCRHQLCGGGENLYFQS	2	0.0051	733	ACSTSSCHNQWCGGGENLYFQS	4	0.0173	733	ACKQLACKQTICGGGENLYLSM	1	0.0071	733	ACHPQNCTKPACGGGENLYFQS	2	0.0087
734	PCHVPPCRRKDCGGGENLYFQS	2	0.0051	734	ACKPSPCASCNCGGGENLYFQS	4	0.0173	734	ACTYSSCICWLCGGGENLLLQS	1	0.0071	734	ACPSTACPQTACGGGENLYFQS	2	0.0087
735	ACRLKQCPQQSCGGGENLYFQS	2	0.0051	735	ACMCPSCTESTCGGGENLYFQS	4	0.0173	735	CGVCVTCLVHPCGGGENRYFQS	1	0.0071	735	ACGLALCSPMLCGGGENLYFQA	2	0.0087
736	ACVAQSCLHPGCGGGENLYFQS	2	0.0051	736	ACTQPPCDLRQCGGGENLYFQS	4	0.0173	736	ACPCVTCLVHPCGGGENLYSRS	1	0.0071	736	ACKQLACRQPICGGGENLYFQS	2	0.0087
737	AACPCVTCLVPCGGGENLYFQS	2	0.0051	737	GSRQLQCCPAKCGGGENLYFQL	4	0.0173	737	ACPILKCIQLQCGGGENLYSVA	1	0.0071	737	ACLPQDCSSRQCGGGENLYFQS	2	0.0087
738	GLSLCDVSCIPCGGGENLYFQS	2	0.0051	738	ACKPKLCCSDQCGGGENLYFQS	4	0.0173	738	CHYPGICTEPACGGGENLYFQS	1	0.0071	738	ACQQLLCFRWICGGGENLYSQS	2	0.0087
739	ACHVPPCRRKDCGGGENLYFQF	2	0.0051	739	ACSVAACPPRRCGGGENLYFQS	4	0.0173	739	ACPCVTCLVHPCGGGENLYFLQ	1	0.0071	739	ACHPQNCQETQCGGGENLYLPV	2	0.0087
740	ACTHLQCEGQDCGGGENLYFQS	2	0.0051	740	ACAKLHCCNPYCGGGENLYFQS	4	0.0173	740	ACPCVTCVVHPCGGGENLYFQS	1	0.0071	740	ACHPQNCTEPACGGGENVSFQS	2	0.0087
741	ACRTSCCLPSACGGGENLYFQS	2	0.0051	741	ACQQLLCFCWICGGGENLYFQS	4	0.0173	741	ACHHPTCVPMSCGGGENLYFQS	1	0.0071	741	ACPLHRCHVATCGGGENLYFQS	2	0.0087
742	ACQQLLCFRWICGGGENLYFPV	2	0.0051	742	VCPHRTCQLALCGGGENLYFQS	4	0.0173	742	ACHPQNCVHHQCGGGENLYFQL	1	0.0071	742	ACHPQNCTEPACGGGGTFYFQS	2	0.0087
743	ACTHPQCEGQDCGGGENRDFQS	2	0.0051	743	ACKPDPCICALCGGGENLYFQS	4	0.0173	743	ACHPQNCTYSWCGGGENLYSQI	1	0.0071	743	ACHPQNCTEPACGGGENLYFQC	2	0.0087
744	ACPHPQCEAAACGGGRNLYFQS	2	0.0051	744	ACTNCHCRTQVCGGGENLYFQS	4	0.0173	744	ACHPQACQTFNCGGGENLYFQS	1	0.0071	744	ACHPQVCDRQMCGGGENLYFPV	2	0.0087
745	ACKFPKCCRPACGGGENLYFQS	2	0.0051	745	ACPSALCSPLRCGGGENLYFQS	4	0.0173	745	CFSRRDCTEPACGGGENLYFQS	1	0.0071	745	ACRKDYCQQPFCGGSENLYFQS	2	0.0087
746	PAPCVTCLVHPCGGGENLYFQS	2	0.0051	746	ACWSRQCPSTSCGGGENLYFQS	4	0.0173	746	LSLCETCLVHPCGGGENLYFQS	1	0.0071	746	AACGLALCSTLCGGGENLYFQS	2	0.0087
747	CSHPMCEGFPPCGGGENLYFQS	2	0.0051	747	ACRPQLCSCERCGGGENLYFQS	4	0.0173	747	ACHPQNCTEPACGGGENLYFIS	1	0.0071	747	ACHPQNCTEPACGGGENLYLQV	2	0.0087
748	ACSQYPCGEAPCGGGENLYFQS	2	0.0051	748	ACHPNSCRGCKCGGGENLYFQS	4	0.0173	748	ACTPRQCQPPKCGGGENLYFQP	1	0.0071	748	ACHPQNCPTQPCGGGENLYFHI	2	0.0087
749	ACHNPMCEGFPCGGGENLYFQS	2	0.0051	749	ACHTRSCFQKNCGGGENLYFQS	4	0.0173	749	LRRCEHCPWPQCGGGENLYFQS	1	0.0071	749	ACGLALCSPMLCGGSKNLYFQS	2	0.0087
750	ACNYLMCEGFPCGGGENLYFQS	2	0.0051	750	ACSSGCCFNTSCGGGENLYFQS	4	0.0173	750	ACYCNNCTEPACGGGENLYFQF	1	0.0071	750	ACHPQNCRQPACGGGENLYFQS	2	0.0087
751	ACPCVTCLVHPCGGSRNLYFQS	2	0.0051	751	ACRNRQCIPCHCGGGENLYFQS	4	0.0173	751	ACHPQNCQDTQCGGGENLYFQS	1	0.0071	751	ACGLALCSPMLCGGGESLYFQS	2	0.0087
752	ACAHPQCEAAACGGGENLYFQS	2	0.0051	752	ACQYLSCCYPICGGGENLYFQS	4	0.0173	752	GLYLCDVSCDPCGGGENLYFQS	1	0.0071	752	ACHPQNCTRPACGGGENLYFQS	2	0.0087
753	ACPCVTCLVHPCGGGENLYFKY	2	0.0051	753	ACKSPHCCSTKCGGGENLYFQS	4	0.0173	753	LSLCCTCLVHPCGGGENLYFQS	1	0.0071	753	ACHAQNCTEPACGGGENLYFQS	2	0.0087
754	GLSLCDVSCDLCGGGENLYFQS	2	0.0051	754	ACANSWCCKAPCGGGENLYFQL	4	0.0173	754	RCHPQVCSPQRCGGGENLYFQS	1	0.0071	754	ACKPKICGGQPCGGGENLYFQS	2	0.0087
755	VCSAQLCTPPQCGGGENLYFQS	2	0.0051	755	ACTRQSCPKCRCGGGENLYFQS	4	0.0173	755	ACHPQNCTMNQCGGGENLSSRS	1	0.0071	755	GCYWQNCTEPACGGGENLYFQS	2	0.0087
756	ACPCVTCLVIPCGGGENLYFQS	2	0.0051	756	ACQQDHCTPCSCGGGENLYFQS	4	0.0173	756	ACHPQACSYSECGGGENLYSQS	1	0.0071	756	ACRWLSCYPRTCGGGENLYFQS	2	0.0087
757	GLPCVTCLVHPCGGGENLYFQS	2	0.0051	757	ACRQSPCRCPRCGGGENLYFQS	4	0.0173	757	ACHPQSCNKQNCGGGENLLFQS	1	0.0071	757	ACGGGSCTRQPCGGGENLYFQS	2	0.0087
758	ACHPQFCSITPCGGGENLYSQS	2	0.0051	758	ACCRRQCYQNSCGGGENLYFQS	4	0.0173	758	ACPCVTCIVHPCGGGENLYFQS	1	0.0071	758	ACSGPDCTSNCCGGGENLYGPT	2	0.0087
759	ACPQTQCTGLKCGGGENLYFQS	2	0.0051	759	ACRECKCLHSACGGGENLYFQS	4	0.0173	759	ACHPQNCPTQPCGGGENLYFRS	1	0.0071	759	ACPSRQCCNMYCGGGENLYSSL	2	0.0087
760	ACSHPMCEGFPCGGGENRRFQS	2	0.0051	760	ACVSPVCTQRMCGGGENLYFQS	4	0.0173	760	ACRCEHCPWPQCGGGRTCYFQS	1	0.0071	760	ACQASQCHTWLCGGGENLYFQS	2	0.0087
761	GSRQLQCCPAKCGGGENLYFQS	2	0.0051	761	ACHRCRCPAQTCGGGENLYFQS	4	0.0173	761	GLYCVTCLVHPCGGGENLYFQS	1	0.0071	761	ACRKDYCQQPACGGGENLYFQS	2	0.0087
762	ACPLVKCPPCSCGGGENLYFQL	2	0.0051	762	ACRNVSCSNSCCGGGENLYFQS	4	0.0173	762	AACQQNCTEPACGGGENLYFQS	1	0.0071	762	ACRWGRCLCPQCGGGENLYFQS	2	0.0087
763	ACSHPMCQVIPCGGGENLYFQS	2	0.0051	763	ACAQPPCCPRPCGGGENLYFQS	4	0.0173	763	ACRCEHCPWPQCGGGENLYFPQ	1	0.0071	763	ACPSRQCCNMYCGGGENLYFQL	2	0.0087
764	ACPCVMCLVHPCGGGENLYFQL	2	0.0051	764	ACLHYECPRTQCGGGENLYFQS	4	0.0173	764	ACHPQNCPQEPCGGGENLHFQS	1	0.0071	764	EVGSCSVCPAKCGGGENLYFQS	2	0.0087
765	ACPCVTCLVHPCGGGENLYFHP	2	0.0051	765	ACFRSQCQVPYCGGGENLYFQS	4	0.0173	765	SGNCKQCPAQFCGGGENLYFQS	1	0.0071	765	ACHPHNCTEPACGGGENLYFQS	2	0.0087
766	ACSHPVCEGFPCGGGENLYFQS	2	0.0051	766	ACPFQLCEFTDCGGGENLYFQS	4	0.0173	766	ACHPQACSYSECGGGENLYFQQ	1	0.0071	766	ACPRQHCNFVDCGGGENLYFQS	2	0.0087
767	ACPLNDCHPQFCGGGENLYFQL	2	0.0051	767	ACVKARCSCRQCGGGENLYFQS	4	0.0173	767	ACKQLACRQPICGGGENAYFQS	1	0.0071	767	ACQSLWCTCNLCGGGENLYSSL	2	0.0087
768	ACHPQACSAALCGGGENLYFQS	2	0.0051	768	ACHPQNCTMNQCGGGENLYFQS	4	0.0173	768	ACKQLVCRQPICGGGENLYFQS	1	0.0071	768	ACHPQNCTMPACGGGENLYFQS	2	0.0087
769	ACTLCQCRALSCGGGENLYFQS	2	0.0051	769	ACRTKGCTCGVCGGGENLYFQS	4	0.0173	769	CHLLQNCQETQCGGGENLYFQS	1	0.0071	769	ACHPQNCTEPTCGGGENLYFQS	2	0.0087
770	GCPHPQCEAAACGGGENLYFQS	2	0.0051	770	ACSHPMCVGFPCGGGENLYFQS	4	0.0173	770	ACHPQNCTYSWCGGGENLYFRC	1	0.0071	770	ACHPNACSHSMCGGGENLYFQS	2	0.0087
771	GLAQIHCCASKCGGGENLYFQS	2	0.0051	771	ACNKSQCYCVSCGGGENLYFQS	4	0.0173	771	ACHCQVCSPTECGGGENLYFQS	1	0.0071	771	ACHPQNCTEPACGGGERLYFQS	2	0.0087
772	ACSHPMCEGFPCGGGENLYLRS	2	0.0051	772	ACNSSKCRCAPCGGGENLYFQS	4	0.0173	772	HCPCVTCLVHPCGGGENLYFQS	1	0.0071	772	ACAPGLCSPFACGGGENLYFQS	2	0.0087
773	ACNYSMCEGFPCGGGENLYFQS	2	0.0051	773	ACHPAHCSMNNCGGGENLYFQS	4	0.0173	773	ACPLQLCPQTSCGGGENLYFQW	1	0.0071	773	ACSQLKCLLDHCGGGENLYFQS	2	0.0087
774	HCHVPPCRRKDCGGGENLYFQS	2	0.0051	774	ACKTGCCKASLCGGGENLYFQS	4	0.0173	774	ACPRPSCVYQPCGGGENLYFQS	1	0.0071	774	ACSPQNCQETQCGGGENLYFQS	2	0.0087
775	ACPCVTWFVHPCGGGENLYFQS	2	0.0051	775	ACDIQQCARSMCGGGENLYFQS	4	0.0173	775	ACHPQACSAALCGGGGNLYFRA	1	0.0071	775	ACLRQWCRMASCGGGENLYFQS	2	0.0087
776	ACSYSMCEGFPCGGGENLYFQS	2	0.0051	776	ACSHPMCEGFPCGGGKNLYFQS	4	0.0173	776	AACRCEHCPYAGGGGENLYFQS	1	0.0071	776	ACSKFTCGSRRCGGGENLYFQS	2	0.0087
777	ACTGPACLTSTCGGGENLYFQS	2	0.0051	777	ACPHPQCEGFPCGGGENLYFQS	4	0.0173	777	ACSLIQCLPSTCGGGGNLYFQS	1	0.0071	777	ACRPRDCLPKRCGGGENLYFQS	2	0.0087
778	ACPCVTCLVHPCGGGENLYLQD	2	0.0051	778	ACSHPMCEGFPCGGGENLYFHI	4	0.0173	778	ACTTWGCTVQHCGGGENRDLQS	1	0.0071	778	ACHPRNCTEPACGGGENLYFQS	2	0.0087
779	ACLHPQCEAAACGGGENLYFQS	2	0.0051	779	ACSHPMCEGFPCGGGENLYFSL	4	0.0173	779	ACHPQNCQETQCGGGENLVSSS	1	0.0071	779	ACAPGMCTTMPCGGGENLYFQS	2	0.0087
780	ACPCVACLVHPCGGGENLYFQS	2	0.0051	780	ACGSALCSPMLCGGGENLYFQS	4	0.0173	780	CHPSSTCTEPACGGGENLYFQS	1	0.0071	780	ACHPQECTEPACGGGENLYFQS	2	0.0087
781	GLSLCDVSCVLCGGGENLYFQS	2	0.0051	781	ACDPTRCCKRFCGGGENLYFQS	4	0.0173	781	CGLQDCLVQKCCGGGENLYFQS	1	0.0071	781	ACMATCCLNGQCGGGENLYFQS	2	0.0087
782	ACSHPMCEGFPCGGGENLYFPQ	2	0.0051	782	ACCHYPCTSMRCGGGENLYFQS	4	0.0173	782	LCVPQVCSPTECGGGENLYFQS	1	0.0071	782	ACRHCTCKSYPCGGGENLYFQS	2	0.0087
783	ACSHTMCEGFPCGGGENLYFQS	2	0.0051	783	ACSHPQCEGQDCGGGENLYFQS	4	0.0173	783	ACKQLACRQPICGGGENLYLRC	1	0.0071	783	ACHPQVCSPTECGGGENLYSQS	2	0.0087
784	ACQQPLCPRYYCGGGENLYFQS	2	0.0051	784	ACLSPSCTNSACGGGENLYFQS	4	0.0173	784	CGLFGALVCSPCGGGENLYFQS	1	0.0071	784	ACTNSGCPLTPCGGGENLYFPS	2	0.0087
785	ACPCVTCLVHPCGGGENLYLQV	2	0.0051	785	ACSRDCCPLLVCGGGENLYFQS	4	0.0173	785	ACAQMNCYPVICGGGENLLFQS	1	0.0071	785	ACSQSHCPSAYCGGGENLYFQL	2	0.0087
786	ACRLTQCPDHTCGGGENLYFQS	2	0.0051	786	ACSKPCCRRQACGGGENLYFQS	4	0.0173	786	CCRCEHCPWPQCCGGENLYFQL	1	0.0071	786	AACGGSCTRQPCGGGENLYFQS	2	0.0087
787	AACRVTCLVHPCGGGENLYFQS	2	0.0051	787	ACLKAQCGCYKCGGGENLYFQS	4	0.0173	787	ACHPQACSPQRCGGGENLYFQS	1	0.0071	787	GCAPGLCSPFACGGGENLYFQG	2	0.0087
788	ACSHPTCQGFPCGGGENLYFQL	2	0.0051	788	ACHPMNCNIPTCGGGENLYFQS	4	0.0173	788	ACKQLACRQPICGGGENWYFQS	1	0.0071	788	ACPPAECATYHCGGGENLYFQS	2	0.0087
789	ACPCVTCLVHPCGGGENLFTSS	2	0.0051	789	ACCHLTCASAICGGGENLYFQS	4	0.0173	789	GSRQLQCCPARCGGDENLYFQS	1	0.0071	789	ACGLALCSPMLCGGGENLYFQF	2	0.0087
790	ACGHLMCEGFPCGGGENLYFQS	2	0.0051	790	ACPLHPCRSSCCGGGENLYFQS	4	0.0173	790	CGLSSWCSPTECGGGENLYFQS	1	0.0071	790	ACHLHSCPEIQCGGGENLYFQS	2	0.0087
791	ACGLALCSPMLCGGGENLYFPV	2	0.0051	791	ACPNCKCKSQTCGGGENLYFQS	4	0.0173	791	KSKLQCCPAKCGGGGENLYFQS	1	0.0071	791	ACANSWCCKAPCGGGENLYFPS	2	0.0087
792	ACSHPMCEGFPCGCGENLYFQS	2	0.0051	792	ACPSALCSAHHCGGGENLYFQS	4	0.0173	792	ACRCEHCRWPQCGGGENLYFQS	1	0.0071	792	ACQQFPCSRPTCGGGENLYFQL	2	0.0087
793	ACPHPQCEAAACGGGENLDFQS	2	0.0051	793	ACASQKCSHTRCGGGENLYFQS	4	0.0173	793	ACHPSKCLHGPCGGGENLLFQS	1	0.0071	793	ACTNNSCYIVLCGGGENLYFQS	2	0.0087
794	ACPCVTCLVHPCGGSKNLYFQS	2	0.0051	794	ACKPTPCSYRSCGGGENLYFQS	4	0.0173	794	GSRQSQCCPAKCGGGENLYFQS	1	0.0071	794	ACPNALCPLNHCGGGENLYFQS	2	0.0087
795	ACPCVTCLVHPCGGGENRHFES	2	0.0051	795	ACLFHGCPTLYCGGGENLYFQS	4	0.0173	795	ACPCVTCLVHPCGGGENLYFRY	1	0.0071	795	ACPSRQCCNMYCGGGENLYFQY	2	0.0087
796	ACPCVTCLVHPCGGGGNLLLQS	2	0.0051	796	ACQQYRCQDTACGGGENLYFQS	4	0.0173	796	ACKQLACRQPICGGGETLFFQS	1	0.0071	796	ACLTQSCAQLSCGGGENLYFQL	2	0.0087
797	AACGPMCEGFPCGGGENLYFQS	2	0.0051	797	ACRQGLCCNQQCGGGENLYFQS	4	0.0173	797	PCHSQNCQETECGGGENLYFQS	1	0.0071	797	ACHFQLCAIKLCGGGENLYFQS	2	0.0087
798	ACSHPMCEGFPCGGGENLYFPD	2	0.0051	798	ACQRQECTQRGCGGGENLYFQS	4	0.0173	798	ACHPQNCQETECGGGENLYSQS	1	0.0071	798	ACSQRLCMLPACGGGENLYFQS	2	0.0087
799	GSRCLPCRPRPCGGGENLYFQS	2	0.0051	799	ACTRQSCQCLSCGGGENLYFQS	4	0.0173	799	ACHPQVCDRQMCGGGENLYFSL	1	0.0071	799	TCHPQNCTEPACGGGENLYFQS	2	0.0087
800	ACPCVTCLVHPCGGCENLYFQL	2	0.0051	800	ACHKRPCTRPACGGGENLYFQS	4	0.0173	800	ACHPQNCAGTVCGGGENLDFQS	1	0.0071	800	ACQPPPCYDPCCGGGENLYFQS	2	0.0087
801	ACTPQHCNAGLCGGGENLYFQS	2	0.0051	801	ACLQLACPASECGGGENLYFQS	4	0.0173	801	CGYLQNCQETQCGGGENLYFQS	1	0.0071	801	ACHPQVCSPTECGGGENLYFHT	2	0.0087
802	ACTLAWCTLEQCGGGENLYFQS	2	0.0051	802	ACQSSSCHLPRCGGGENLYFQS	4	0.0173	802	ACRNSACKRCQCGGGENLYFQS	1	0.0071	802	ACHPQVCDRQMCGGGENLYSSL	2	0.0087
803	ACSHPNCEGFPCGGGENLYFQS	2	0.0051	803	ACTRALCPPCGCGGGENLYFQS	4	0.0173	803	CPCVTCLVHHQCGGGENLYFQS	1	0.0071	803	ACRSLICAPCLCGGGENLYFQS	2	0.0087
804	ACSYPTCEGFPCGGGENLYFQS	2	0.0051	804	ACPVLPCPRTSCGGGENLYFQS	4	0.0173	804	VCRPQNCTEPACGGGENLYFQS	1	0.0071	804	ACHPQDCQEPACGGGENLYFQS	2	0.0087
805	GPPCVTCLVHPCGGGENLYFQS	2	0.0051	805	ACQPGLCSCDKCGGGENLYFQS	4	0.0173	805	ACHPADCTEPACGGGENLYFQS	1	0.0071	805	ACSDSLCQTVQCGGGENLDSQS	1	0.0043
806	ACTHPQCEGQDCGGDENLYFQS	2	0.0051	806	ACPSSFCASKTCGGGENLYFQS	4	0.0173	806	LCGVIYCQETQCGGGENLYFQS	1	0.0071	806	ACHPQNCAGTVCGGSENLYFQS	1	0.0043
807	ACSHPMCEGFPCGGGENLYCQS	2	0.0051	807	ACNPQDCTCHSCGGGENLYFQS	4	0.0173	807	ACDSQVCSHTLCGGGENLYFQS	1	0.0071	807	ACPSRQCCNMYCGGGENLSFQS	1	0.0043
808	AACSHPMCERFCGGGENLYFQS	2	0.0051	808	ACLELQCNQSTCGGGENLYFQG	4	0.0173	808	ACCPQQCASVTCGGGENLYFQF	1	0.0071	808	ACPCVTCLVSPCGGGENLYFQS	1	0.0043
809	ACPQTLCCLSFCGGGENLYFQS	2	0.0051	809	ACSATACCFHNCGGGENLYFQS	4	0.0173	809	ACENEVCSVGNCGGGENLYFQS	1	0.0071	809	ACSQQPCPSSPCGGGENLYFQS	1	0.0043
810	ACQTRCCTRPECGGGENLYFQS	2	0.0051	810	ACTRVRCSQPKCGGGENLYFQS	4	0.0173	810	AACYQVCDRQMCGGGENLYFQS	1	0.0071	810	EVGQLQCCPAKCGGGENLYFQS	1	0.0043
811	ACPDPQCEAAACGGGENLYFQS	2	0.0051	811	AACHPMCEGFPCGGGENLYFQS	4	0.0173	811	ACTSCSCGGDLCGGGENLYFQS	1	0.0071	811	ACHPQNCTYSWCGGGENLYLDS	1	0.0043
812	VCRHPMCEGFPCGGGENLYFQS	2	0.0051	812	ACPTWQCVLPSCGGGENLYFQS	4	0.0173	812	ACSPQHCSLSICGGGENLLFQS	1	0.0071	812	ACMPLQCAPQPCGGGENLLLQS	1	0.0043
813	ACHPQACTWPRCGGGENLYFQS	2	0.0051	813	ACRCQPCRPALCGGGENLYFQS	4	0.0173	813	ACHPQACLPTECGGGENLYFQS	1	0.0071	813	GCSSSPCMPHQCGGGENLYFQS	1	0.0043
814	ACLCVTCLVHPCGGGENLYFQS	2	0.0051	814	ACRQKCCATRVCTGDENLYFQS	4	0.0173	814	ACQVQNCTEPACGGGENLYFQS	1	0.0071	814	SRCHQVCSPTECGGGENLHFQS	1	0.0043
815	ACRHPMCEGFPCGGGENLYFRL	2	0.0051	815	TCPQIPCAGVYCGGGENLYFQS	4	0.0173	815	ACHPQVCDRQMCGGGENWYFQS	1	0.0071	815	ACQQRSCPLPPCGGGENLFFQS	1	0.0043
816	ACPCVTCLVHPCGGGGNPYFQS	2	0.0051	816	ACQTLLCQQLRCGGGENLYFQS	4	0.0173	816	ACHPQNCTEPACGGGENLYFQV	1	0.0071	816	PVGCIFCQLQLCGGGENLYFQS	1	0.0043
817	ACSCVTCLVHPCGGGENLYFQS	2	0.0051	817	ACQTKSCLSVCCGGGENLYFQS	4	0.0173	817	ACHPQNCTYSWCGGGENLYFQR	1	0.0071	817	ACGHQWCPTHKCGGGENLYFQS	1	0.0043
818	ACPKWQCTPSRCGGGENLYFQS	2	0.0051	818	ACNPRSCKTKCCGGGENLYFQS	4	0.0173	818	TAWCEHCPWPQCGGGENLYFQS	1	0.0071	818	ACQRPCCYAQPCGGGENLYFQS	1	0.0043
819	ACHPQFCKSSYCGGGENLYFPV	2	0.0051	819	ACQVKCCRRTPCGGGENLYFQS	4	0.0173	819	ACRCEHCPQTSCGGGENLYFQS	1	0.0071	819	ACSQRLCTSPACGGGENLYFQT	1	0.0043
820	CRSHPMCEGFPCGGGENLYFQS	2	0.0051	820	ACALLPCTTLICGGGENLYSCL	4	0.0173	820	ACKQLACRQPICGGDEDLLFQS	1	0.0071	820	AACRCLPCSQSCGGGENLYFQS	1	0.0043
821	SCRYPQCEAAACGGGENLYFQS	1	0.0025	821	ACTRDQCILMYCGGGENLYFQS	4	0.0173	821	CCYLENRTEPACGGGENLYFQS	1	0.0071	821	ACHPLVCRASQCGGGKNLYFQS	1	0.0043
822	ACKFRSCKAPCCGGGENLYSVC	1	0.0025	822	ACPPADCCPPKCGGGENLYFQS	4	0.0173	822	ACRCEHCPWPQCGGGENLYSVA	1	0.0071	822	ACHPQNCTEPACGGGENLCFQC	1	0.0043
823	ACHRSTCAIFFCGGGENLYFQS	1	0.0025	823	ACAQASCLATSCGGGENLYFQS	4	0.0173	823	ACPCVTCLVHPCGGGESLDLQS	1	0.0071	823	ACRPEVCSPTECGGGENLYFHL	1	0.0043
824	GLCALYCMMPQCGGGKNLYFQS	1	0.0025	824	ACPHPECEAAACGGGENLYFQS	4	0.0173	824	VARQLQCCPAKCGGGENLYFQS	1	0.0071	824	ACQPVQCRYTNCGGGENLYFQS	1	0.0043
825	CLPHPQCEAAACGGGENLYFQS	1	0.0025	825	ACGLALCSPMLCGGGENLSFQS	4	0.0173	825	ACPCVTCLVHPCGGGENRYFFQ	1	0.0071	825	ACLTQSCAQLSCGGGENLYFPV	1	0.0043
826	LCGVVIRCVSPCGGGENLYFPS	1	0.0025	826	ACRQGACSCKNCGGGENLYFQS	4	0.0173	826	LSLCDVSCAYPCGGGENLYFQS	1	0.0071	826	ACCQLQCWQIACGGGENLYFQS	1	0.0043
827	ACHLKWCVLDRCGGGENLYFQS	1	0.0025	827	ACETRACSSRNCGGGENLYFQS	4	0.0173	827	PVIYQRCSCGPCGGGENLYFQS	1	0.0071	827	ACVNPTCERYKCGGGENLYFHS	1	0.0043
828	ACPCVTCLVHPCGGGETLLFQS	1	0.0025	828	ACPQTLCHQHSCGGGENLYFQS	4	0.0173	828	ACHPQNCTQLACGGGENLYFQS	1	0.0071	828	ACRSADCTEPACGGGENLYFQS	1	0.0043
829	ACPHPQWRGGCCGGGENLYFQS	1	0.0025	829	ACPRSTCAPHLCGGGENLYLQA	4	0.0173	829	ACPPQRCIATACGGGENLYCRR	1	0.0071	829	ACRGHRCYYTVCGGGENLYFQS	1	0.0043
830	ACHNPMCEGFPCGGGENLYFSL	1	0.0025	830	ACSHPQCEAAACGGGENLYFQS	4	0.0173	830	CPPRGCPPLLQCGGGENLYFQS	1	0.0071	830	ACRKVWCSSNPCGGGENLYSQS	1	0.0043
831	ACTPPQCEGQDCGGGENLYFQS	1	0.0025	831	ACSHPMCEGFPCGGGENRDLQS	4	0.0173	831	GLSLCDVSCDPCGGGENLYFQS	1	0.0071	831	GPNVKLCGLCGCGGGENLYFQS	1	0.0043
832	ACPLVKCPPCSCGGGENLDFQS	1	0.0025	832	ACCPSSCGKPLCGGGENLYFQS	4	0.0173	832	VCHPQSCSPHSCGGGENLDFQS	1	0.0071	832	AACGLALCSMLCGGGENLYFQL	1	0.0043
833	CGLSLCDVSCRCGGGENLYFQS	1	0.0025	833	CGGSRRCTFPYCGGGENLYFQS	4	0.0173	833	ACHSADCTYSWCGGGENLYFQY	1	0.0071	833	ACCSPPCRTVWCGGGENLDFQL	1	0.0043
834	CNSHPMCEGFPCGGGENLYFQS	1	0.0025	834	ACQRYLCSCSSCGGGENLYFQS	4	0.0173	834	ACHPQVCLLTECGGGENLYFQS	1	0.0071	834	ACTPAQCRTMHCGGGENLYFQS	1	0.0043
835	KLCSVTCLVHPCGGGENLYFQS	1	0.0025	835	ACRLSPCLTQACGGGENLYFQS	4	0.0173	835	ACRCEHCPWPQCGGSENLYFQS	1	0.0071	835	ACRKDYCQQPFCGGGENLYIQF	1	0.0043
836	ACPCVTCLVHPCGGGENLAFQV	1	0.0025	836	ACTQPTCKIPACGGGENLYFQS	4	0.0173	836	ACNPQNCAGTVCGGGENLYFQS	1	0.0071	836	ACHPQVCSPTECGGGENLCFAV	1	0.0043
837	ACPCVTCFVHPCGGGENLYSSL	1	0.0025	837	ACPPRQCPGNACGGGENLYFQS	4	0.0173	837	ACHPQVCSPQRCGGGENLYFQC	1	0.0071	837	LLSEPECWMCQCGGGENLYFQL	1	0.0043
838	LSASSECASCECGGGENLYFQS	1	0.0025	838	ACSHSGCQTRCCGGGENLYFQS	4	0.0173	838	ACHPQVCDRQMCGGGENLYFRV	1	0.0071	838	PCPALTCNHLQCGGGENLYFQS	1	0.0043
839	ACPSSECASCECGGGENLYFQL	1	0.0025	839	ACPHPQCEAAACGGGENLYSQS	4	0.0173	839	ACHPQNCWEFRCGGGENLYFQS	1	0.0071	839	ACRGSFCCGPTCGGGENLYFQS	1	0.0043
840	CGTHPQCEGQDCGGGENLYFQS	1	0.0025	840	ACMPRVCLTRQCGGGENLYFQS	4	0.0173	840	ACHPQNCTEPACGGGENLYFKI	1	0.0071	840	ACEQLLCFRWICGGGENLYFQS	1	0.0043
841	ACPYCTCLVHPCGGGENLYFQS	1	0.0025	841	ACLHHLCTYLTCGGGENLYFQS	4	0.0173	841	ACHPQHCSLSICGGGENLYFRL	1	0.0071	841	ACPVRHCQRHSCGGGENLYFHI	1	0.0043
842	ACMPQLCCETACGGGENLYFQS	1	0.0025	842	ACHDDSCGCDRCGGGENLYFQS	4	0.0173	842	ACHPQVCDRQMCGGGGTLYFQS	1	0.0071	842	CHPQNCCRSRFVGGGENLYFQS	1	0.0043
843	ACSSPPCSTSQCGGGENLYFQS	1	0.0025	843	ACTDCLCTHQSCGGGENLYFQS	4	0.0173	843	ACHPQNCTEPACGGGENLCFNI	1	0.0071	843	ACHPQNCTYLWCGGGENLYFQS	1	0.0043
844	ACSHPMCEGFPCGGGENLRTSS	1	0.0025	844	ACCQRQCKRSLCGGGENLYFQS	4	0.0173	844	ACHPQNCQETQCGGGENLHFQS	1	0.0071	844	ACLAPWCDPHTCGGGENLYLAP	1	0.0043
845	ACPLVKCPPCSCGGGENVYFQL	1	0.0025	845	ACGQPTCAQTGCGGGENLYFQS	4	0.0173	845	GLSLCDVSCDLCGGGENLYFQS	1	0.0071	845	ACRHAQCNLRLCGGGENLYFPS	1	0.0043
846	ACSHPMCEGFPCGGGENVYFHI	1	0.0025	846	ACRSNCCRQKTCGGGENLYFQS	4	0.0173	846	ACHPQFCISPECGGGENLCTSS	1	0.0071	846	ACPTVVCRTSQCGGGENLYFQS	1	0.0043
847	ACPCVTCLVHPGGGGENLYFPV	1	0.0025	847	ACRDHTCLCNPCGGGENLYFQS	4	0.0173	847	ACLACTCPTQMCGGGENRDLQS	1	0.0071	847	ACHLQNCLAPSCGGGENLYFQS	1	0.0043
848	ACHLHSCPEIQCGGGENLYFPV	1	0.0025	848	ACSHPMCEEIPCGGGENLYFQS	4	0.0173	848	ACHPQNCTEPACGGGENLYSQV	1	0.0071	848	ACLFPICCLSQCGGGENLYFQS	1	0.0043
849	ACTKPSCSWIKCGGGENLYLRV	1	0.0025	849	ACSRRTCAQRFCGGGENLYFQS	4	0.0173	849	ACHPQVCHPVACGGGENLSFQS	1	0.0071	849	RPDCVTCLVHPCGGGENLYFQS	1	0.0043
850	ACLHLACSPPVCGGGENLYFQS	1	0.0025	850	ACHSRACGRVLCGGGENLYFQS	4	0.0173	850	ACHPQNCQETQCGGDENLYFQS	1	0.0071	850	ACPNSRCLLQACGGGENLYFQS	1	0.0043
851	ACQSPDCRATACGGGENLYFQS	1	0.0025	851	ACHDNTCANCNCGGGENLYFQS	4	0.0173	851	EVGSCKCCPAKCGGGENLYFQS	1	0.0071	851	ACSQRLCTSPACGGGENLYFPI	1	0.0043
852	ACGFALCSPMLCGGGENLYFQS	1	0.0025	852	ACNHPMCEGFPCGGGENLYFQS	4	0.0173	852	QFPCVTCLVHPCGGGENLYFQS	1	0.0071	852	ACAPTGCSETVCTGDENLYFQW	1	0.0043
853	ACSYLMCEGFPCGGGENLNFQF	1	0.0025	853	ACHYSSCAAAVCGGGENLYFQS	4	0.0173	853	GCYSQNCQETQCGGGENLYFQS	1	0.0071	853	ACDTSSCQHQTCGGDENLYFQS	1	0.0043
854	ACGSAMCEGFPCGGGENLYFQS	1	0.0025	854	ACQKLSCPLPHCGGGENLYFQS	4	0.0173	854	CHPQYCFKETQCGGGENLYFQS	1	0.0071	854	ACHPQVCSAALCGGGENLYFQS	1	0.0043
855	ACLSLLCEPMQCGGGENLLTSS	1	0.0025	855	ACRQPRCHCLLCGGGENLYFQS	4	0.0173	855	CCHPQACSYSECGGGENLYFQS	1	0.0071	855	ACHPQNCTEPPCGGGENLYWAD	1	0.0043
856	ACTDPQCEWQDCGGGENLYFQS	1	0.0025	856	ACRMHSCLPRLCGGGENLYGPT	4	0.0173	856	LCPCVTCFVHPCGGGENLYFHL	1	0.0071	856	ACHPQNCTEPACGGGENLYFAS	1	0.0043
857	ACRTVWCKQQCCGGGENLYFQS	1	0.0025	857	ACCKPWCSGLTCGGGENLYFQS	4	0.0173	857	ACKQLACRQPICGGGENLLLPS	1	0.0071	857	LRACQRCQQPFCGGGENLYFQS	1	0.0043
858	ACSHPQCPRVMCGGGENLYSQS	1	0.0025	858	ACRTPKCCPHGCGGGENLYFQS	4	0.0173	858	ACPLQLCPQTSCGGDENLYFQS	1	0.0071	858	ACHPQNCTEPACGGGENLYFRE	1	0.0043
859	ACPCVTCLVHPCGGGENLYFKS	1	0.0025	859	ACQHQQCAVPDCGGGENLYFQS	4	0.0173	859	WCVVMQCSPHSCGGGENLYFQS	1	0.0071	859	SCGLSSADCTACGGGENLYFQS	1	0.0043
860	CPHPQCEAAAFCGGGENLYFQS	1	0.0025	860	ACRTAQCDCQNCGGGENLYFQS	4	0.0173	860	CLYPQNCQETQCGGGENLYFQS	1	0.0071	860	ACHSQNCTEPACGGGENLYFQY	1	0.0043
861	ACSPNSCCKHNCGGGENLYFQS	1	0.0025	861	ACRLTSCPYFLCGGGENLYFQS	4	0.0173	861	ACHPQNCTMNQCGGGQNLYFQS	1	0.0071	861	ACPLKDCPHSQCGGGENLYFQS	1	0.0043
862	ACPSRQCCNMYCGGGENLFFQS	1	0.0025	862	ACSHPMCEGFPCGGGRNLYFQS	3	0.013	862	LCGLSSANCTACGGGENLYFQS	1	0.0071	862	ACQTKLCACTTCGGGENLYFQS	1	0.0043
863	SFRCSHPMCVSCGGGENLYFQS	1	0.0025	863	ACCSRSCQTSICGGGENLYFQS	3	0.013	863	RCPCVTCLVHPCGGGENLYFPS	1	0.0071	863	ACTYSSCICWLCGGGENLYFQS	1	0.0043
864	ACQRQQCNSQKCGGGENLYFSS	1	0.0025	864	ACCSPQCPRSPCGGGENLYFQS	3	0.013	864	ACETEVCSVGNCGGGENRHFQS	1	0.0071	864	ACHPQNCTEPACGGGENLALQS	1	0.0043
865	TCPHPQCEAAACGGGENLYFQS	1	0.0025	865	ACAEHSCQHFRCGGGENLYFQS	3	0.013	865	ACLQFPCKLHSCGGGENLHFQS	1	0.0071	865	AACHPQNCHQWCGGGENLYFQS	1	0.0043
866	ACPHPQCEAAACGGGENLYFSV	1	0.0025	866	ACRSLTCPQSRCGGGENLYFQS	3	0.013	866	ACGAPNCHGHSCGGGENLYFHL	1	0.0071	866	ACAQQPCQQNPCGGGENLYFQS	1	0.0043
867	ACPNRSCTIQPCGGGKKLYFQS	1	0.0025	867	ACPQRCCQKQTCGGGENLYFQS	3	0.013	867	CGETEVCSVGNCGGGENLYFQS	1	0.0071	867	AWCYSMCERYKCGGGENLYFQS	1	0.0043
868	ACPHPQCEAAACGGGENLYLPV	1	0.0025	868	ACCPPNCSSSPCGGGENLYFQS	3	0.013	868	ACPILKCIQLQCGGGENLYFQQ	1	0.0071	868	ACHPQNCTEPACGWQQNLYFQS	1	0.0043
869	ACPHPQCEAAACGGGENRDSQS	1	0.0025	869	ACPHPQCEAAACGGGENLYFHL	3	0.013	869	ACHPQNCLAPSCGGDENLYFQS	1	0.0071	869	ACHPQNCPTQPCGGGENLYFRI	1	0.0043
870	ACPCVTCLVHPRGGGENRDFQS	1	0.0025	870	ACPVKPCPTCQCGGGENLYFQS	3	0.013	870	ACHAQNCTEPACGGGENLYFQS	1	0.0071	870	ACSSLNCYFHQCGGGENLYFQS	1	0.0043
871	ACPCVTCLVHPCGGCDSLYFQS	1	0.0025	871	ACRTSRCCPRTCGGGENLYFQS	3	0.013	871	ACHPQHCSLSICGGGENLYFLV	1	0.0071	871	ACQLWTCPHHSCGGGENLYFQS	1	0.0043
872	ACSHPMCEGFPCGNGENLYFQS	1	0.0025	872	ACSHPMCEGFPCGGGENLYLSL	3	0.013	872	ACHPMNCTNSLCGGGENLYFQS	1	0.0071	872	ACRSWECHGIQCGGGEHLYFQS	1	0.0043
873	ACGHECCNPQVCGGGENLYSMC	1	0.0025	873	ACCQSQCKHQPCGGGENLYFQS	3	0.013	873	GCLLQVCDRQMCGGGENLYFQS	1	0.0071	873	ACRDNSCRIPSCGGGENLYFQS	1	0.0043
874	LSLCDVSCSPHCGGGENLYFQS	1	0.0025	874	ACRDRCCLPHLCGGGENLYFQS	3	0.013	874	ACHPQVCDRQTCGGGENLYFQS	1	0.0071	874	CGLCALCSPMLCGGGENLYFQS	1	0.0043
875	ACTTWGCTVQHCGGGENLYFLL	1	0.0025	875	ACLGPWCAKQQCGGGENLYFQS	3	0.013	875	AACDEVCSVGNCGGGENLYFQS	1	0.0071	875	ACHPQNCTEPACGGGENLYLAP	1	0.0043
876	FACHPMCEGFPCGGGENLYFQS	1	0.0025	876	ACCQAVCSSILCGGGENLYFQS	3	0.013	876	CKQLLACRQPICGGGENLYFQS	1	0.0071	876	GCQPWTCTGGKCGGGENLYFQS	1	0.0043
877	ACSHPMCEGFPCGGGKNLYFPY	1	0.0025	877	ACSHERCCSPTCGGGENLYFQS	3	0.013	877	CHPQNCLQSTVCGGGENLYFQS	1	0.0071	877	ACPPSRCGYPQCGGGENLYGDP	1	0.0043
878	ACRRVDCQPSYCGGGENLYLGA	1	0.0025	878	ACRSSMCNCLSCGGGENLYFQS	3	0.013	878	ACHPQVCHPVACGGGENLYFQI	1	0.0071	878	LCLSMQCLPHTCGGGENLYFQS	1	0.0043
879	ACSHPMCQGFPCGGGENLYFPS	1	0.0025	879	ACPNNLCAKYACGGGENLYFQS	3	0.013	879	ACHPQNCTEPACGGGENLYLRL	1	0.0071	879	CGLPQNCTEPACGGGENLYFQS	1	0.0043
880	ACPHPQCEAAACGGGENLYFQA	1	0.0025	880	ACKPVVCAKKRCGGGENLYFQS	3	0.013	880	VRLRCGVCVGNCGGGENLYFQS	1	0.0071	880	CGLCVASVFIACGGGENLYFQS	1	0.0043
881	ACPHPQCEAAACGGGENLYFHF	1	0.0025	881	ACRNNKCHGCSCGGGENLYFQS	3	0.013	881	ACHPQNCQETQCGGCENLYFQS	1	0.0071	881	ACPSRQCCNMYCGGGENLYFQF	1	0.0043
882	AACLHVCSETQCGGGENLYFQS	1	0.0025	882	ACSHPMCEGFPCGGGENLYFLV	3	0.013	882	SAPCVMCLVHLCGGGENLAFQS	1	0.0071	882	CPHPQCEGAAACGGGENLYFQS	1	0.0043
883	LSYCVTCLVHPCGGGENLYFQS	1	0.0025	883	ACKPQQCNCVLCGGGENLYFQS	3	0.013	883	ACHPQNCTYSWCGGGENMLFES	1	0.0071	883	ACARPPCQFCGCGGGENLYFQD	1	0.0043
884	ACPHPQCEAAACGGGNHCYFQS	1	0.0025	884	ACKTQPCKCSPCGGGENLYFQL	3	0.013	884	ACRCEHCPWPQCGGGENWYFQS	1	0.0071	884	ACHPQNCTQPACGGGENLDFQS	1	0.0043
885	GLSLCDVCFASCGGGENLYFQS	1	0.0025	885	ACKQEACKNCSCGGGENLYFQS	3	0.013	885	ACHTQACQTLNCGGGENLYFQS	1	0.0071	885	AACHPQVCDLRCGGGENLYFQS	1	0.0043
886	ACTSFECQRTTCGGGENLSFQS	1	0.0025	886	ACHCKLCKPASCGGGENLYFPV	3	0.013	886	ACHLQVCHPVACGGGENLYFQL	1	0.0071	886	ACQLPPCSSASCGGGGNLYFQS	1	0.0043
887	ACPCVTCLVQSCGGGENLYFQS	1	0.0025	887	ACRATRCCQLSCGGGENLYFQS	3	0.013	887	ACHPQNCTYSWCGGGENLYFQF	1	0.0071	887	ACYPTYQCRMCRGGGENLYFQL	1	0.0043
888	ACPCVTCVWHPCGGGENLYFQS	1	0.0025	888	ACRVSTCTPTQCGGGENLYFQS	3	0.013	888	LCGLPMCLVHPCGGGENLYFQS	1	0.0071	888	CQCCSCCYQQPCGGGENLYFQS	1	0.0043
889	ACPHPQCEAAACGGGENLYFQP	1	0.0025	889	ACCSRSCPNYSCGGGENLYFRS	3	0.013	889	ACAAMLCNTYQCGGGENLYFQS	1	0.0071	889	GLSCENCTEPACGGGENLYFQS	1	0.0043
890	PCPHPQCGAALCGGGENLYFQS	1	0.0025	890	ACSHPMCEGFPCGGDENLYFQS	3	0.013	890	GLSCEHCPWPQCGGGENLYFQS	1	0.0071	890	LCVAFPCCQRTCGGGENLYFQS	1	0.0043
891	ACHVPPCRRKDCGGGENLSSQY	1	0.0025	891	ACTQRCCSAMGCGGGENLYFQS	3	0.013	891	ACTHPQCEGFPCGGGENLYFQS	1	0.0071	891	ACVNPTCERYKCGGGEDLLFQS	1	0.0043
892	ACPCVTCLVHPCGGGENLYLDL	1	0.0025	892	ACCAKGCEKLWCGGGENLYFQS	3	0.013	892	ACHPQACSLSECGGGENLYFQS	1	0.0071	892	ACHSRNCTEPACGGGENLYFQS	1	0.0043
893	QPVCVTCLVHPCGGGENLYFQS	1	0.0025	893	ACQSVMCQTFYCGGGENLYFQS	3	0.013	893	ACHPQVCSPQRCGGGENLYLPS	1	0.0071	893	ACSWVQCDLTACGGGENLYFQS	1	0.0043
894	LCGRLTCLVHPCGGGENLYFQS	1	0.0025	894	ACHQQVCKRPLCGGGENLYFQS	3	0.013	894	AACHYPCRCQQCGGGENLYFQS	1	0.0071	894	ACCWAPCAGQTCGGGENLYWAD	1	0.0043
895	HLCLCNMSVHACGGGENLYFQS	1	0.0025	895	ACRCPPCKAGSCGGGENLYFQS	3	0.013	895	CLISDNCLAPSCGGGENLYFQS	1	0.0071	895	GCQPWTCTRGKCGGGENLYFQS	1	0.0043
896	CSIPQFCISPECGGGENLYFQS	1	0.0025	896	ACRSWQCTTAVCGGGENLYFQS	3	0.013	896	ACHPQVCHPVACGGGAKLYFQS	1	0.0071	896	ACGLALCSPMLCGGGENWYFQA	1	0.0043
897	ACPHPQCKAAACGGGENLYFQS	1	0.0025	897	ACKQQKCTIDWCGGGENLYFQS	3	0.013	897	CHPQVCSTEPACGGGENLYFQS	1	0.0071	897	ACQRPCCYQQPCGGGENLHVQS	1	0.0043
898	ACTLSPCRRQGCGGGENLYFQS	1	0.0025	898	ACAGRCCPRRSCGGGENLYFQS	3	0.013	898	GSRQLQCCPAKCGGGENLFFQS	1	0.0071	898	ACHPQNCTEPACGDGENLYFQS	1	0.0043
899	ACTHPQCEGQDCGGGESWYFQS	1	0.0025	899	ACCPNRCSSKKCGGGENLYFQS	3	0.013	899	AACHPQNCADACGGGENLYFQS	1	0.0071	899	AACQRPCSPMLCGGGENLYFQS	1	0.0043
900	ACKTRTCKLCRCGGGENLYFQS	1	0.0025	900	ACPPHGCKCQTCGGGENLYFQS	3	0.013	900	ACSHPMCEGFPCGGGENLYFPS	1	0.0071	900	SACGRICQQPFCGGGENLYFQS	1	0.0043
901	ACHPQFCSITPCGGGENRYFQS	1	0.0025	901	ACTHPQCEGQDCGGGENLYFHL	3	0.013	901	VCHPQSCSPHSCGGGENLYFQF	1	0.0071	901	ACQMRSCDMLQCGGGENLYFPV	1	0.0043
902	ACPCVTCLVHLCGGGETCYFQS	1	0.0025	902	ACQTLRCLTHPCGGGENLYFQS	3	0.013	902	ACPCVMCLVHPCGGGENLYFQS	1	0.0071	902	ACRLHLCQLQLCGGGENRYFQS	1	0.0043
903	ACTHPQCEGQDCGGGENLSFHI	1	0.0025	903	ACPLVKCPPCSCGGGENLYFQL	3	0.013	903	ACHPQNCTEPACGGGENLSFQY	1	0.0071	903	ACHSRLCLVPRCGGGENLYSIL	1	0.0043
904	LCACPHPKAAACGGGENLYFQD	1	0.0025	904	ACRPSACGCRACGGGENLYFQS	3	0.013	904	ACTGPACLTSTCGGGENLSFQS	1	0.0071	904	ACPMMHCQPYWCGGGENLSFQS	1	0.0043
905	ACYEFHCRYPQCGGGAKTYFQS	1	0.0025	905	ACHKPKCQRRKCGGGENLYFQS	3	0.013	905	ACPRQSCAFQLCGGGENLYFQS	1	0.0071	905	ACHPQNCTEPACGGGENRYFSS	1	0.0043
906	ACPCVTCLVHPCGGGENLLTSS	1	0.0025	906	ACLLRTCDTLICGGGENLYFQS	3	0.013	906	ACHPQNCTYSWCGGGENLYFKS	1	0.0071	906	ACHPQNCTMNQCGGGENLYSSL	1	0.0043
907	CRRNLMCEGFPCGGGENLYFQS	1	0.0025	907	ACMYPDCPQTCCGGGENLYFQS	3	0.013	907	ACPQHYCPLSQCGGCENLYFQS	1	0.0071	907	ACQSFNCYFHQCGGGENLYFQS	1	0.0043
908	ACSHPMCEGFPCGGGENLYSRV	1	0.0025	908	ACRSLYCCESNCGGGENLYFQS	3	0.013	908	ACHPQEVCEQACGGGENLYFQS	1	0.0071	908	ACTQPACGQDYCGGGENLYFQY	1	0.0043
909	AVLCATCLVHPCGGGENLYFQS	1	0.0025	909	ACPAPACTNINCGGGENLYFQS	3	0.013	909	ACPGPACLTSTCGGGENLYFQS	1	0.0071	909	ACQQQACSIDHCGGGENRYFQS	1	0.0043
910	ACHPQFCKSSYCGGGENLLLQS	1	0.0025	910	ACPPRFCRRRKCGGGENLYFQS	3	0.013	910	ALRQLQCCPAKCGGGENLYFQS	1	0.0071	910	CIFSTMCLDWYCGGGENLYFQS	1	0.0043
911	CGLYLMCEGFPCGGGENLYFQS	1	0.0025	911	ACQRQRCPPLCCGGGENLYFQS	3	0.013	911	ACHPQNCQRVRCGGGENLYFQS	1	0.0071	911	GRWQLQCCPAKCGGGENLYFQF	1	0.0043
912	ACQQLLCFRWICGGGENLYFPS	1	0.0025	912	ACCKRGCQNLQCGGGENLYFQS	3	0.013	912	ACTGPACLTSTCGGGENLYFLQ	1	0.0071	912	PVKRPCCYQQPCGGGENLYFQS	1	0.0043
913	SLCDRVSGVCLCGGGENLYFQS	1	0.0025	913	ACQAACCRTHQCGGGENLYFQS	3	0.013	913	ACPSQNCTEPACGGGENLYFQS	1	0.0071	913	ACRLHLCQLQLCDSGENLYFQS	1	0.0043
914	GCSHPMCQGFPCGGGENLYFQS	1	0.0025	914	ACILVACQQHTCGGGENLYFQS	3	0.013	914	CTKLWGCTVQHCGGGENLYFQS	1	0.0071	914	ACHPQACARIQCGGGENLYFQS	1	0.0043
915	ACRHPMCEGFPCGGGGNLYSQS	1	0.0025	915	ACTHPQCKPASCGGGENLYFQS	3	0.013	915	ACHPQACHQEDCGGGENLYFQL	1	0.0071	915	ACPTVACTYSWCGGGENLYFQS	1	0.0043
916	CPCVTYSCPSLCGGGENLYFQS	1	0.0025	916	ACICHVCPDQKCGGGENLYFQS	3	0.013	916	SRQLQQCCPAKCGGGENLYFQS	1	0.0071	916	ACRKDYCQQPFCGGGENLYFQY	1	0.0043
917	ACSNPMCEGFPCGGGENVYLQS	1	0.0025	917	ACQRHVCQCNKCGGGENLYFQS	3	0.013	917	GGVEPQCCPAKCGGGENLYFQL	1	0.0071	917	ACRPITCQQHWCGGGENLYFQF	1	0.0043
918	ACPHPQCEAAACGGGERHIFQS	1	0.0025	918	ACTANCCPQLSCGGGENLYFQS	3	0.013	918	CHPQACTFDKFCGGGENLYFQS	1	0.0071	918	ACRPQSCPYRWCGGGENMYFQS	1	0.0043
919	CSHPNACEGFPCGGGENLYFQS	1	0.0025	919	ACRNPCCNPIQCGGGENLYFQS	3	0.013	919	ACKQLACRQPTCGGGENLYFQS	1	0.0071	919	AACTNQQCELQCGGGENLYFQS	1	0.0043
920	PVPCVTCLVHPCGGGENLLFQS	1	0.0025	920	ACRASHCAPFLCGGGENLYFQS	3	0.013	920	ACETEVCSVGNCGGGENLYFPV	1	0.0071	920	ACAPGMCSPMLCGGGENLYRVL	1	0.0043
921	FACSIPCRRKDCGGGENLYFQS	1	0.0025	921	VCPQLKCAEVICGGGENLYFQS	3	0.013	921	AACRTMQCAHQCGGGENLYFQS	1	0.0071	921	ACILLHCRYLVCGGGENLYFRL	1	0.0043
922	VCPHPQCEAAACGGGENLYFQS	1	0.0025	922	ACRQGQCKCLECGGGENLYFQS	3	0.013	922	ACHPQNCTYSWCGGGGSLYFQS	1	0.0071	922	CGGSRPPCLTQCGGGENLYFQS	1	0.0043
923	GLSCSSCRRKDCGGGENLYFQS	1	0.0025	923	ACTGHCCTAHACGGGENLYFQS	3	0.013	923	ACRCEHCPWPQCGGGENLYFLV	1	0.0071	923	ACHPQVCSHTLCGGGENQYFQS	1	0.0043
924	ACSHPMCEGFPCGGGENLYYPV	1	0.0025	924	ACSLCSCAHHRCGGGENLYFQS	3	0.013	924	ACTGPACLTSTCGGGANLYFQS	1	0.0071	924	ACHPQICTEPACVGGENLYFQS	1	0.0043
925	ACPVTQCTPVECGGGENWYFQS	1	0.0025	925	ACKTQPCECSPCGGGENLYFQS	3	0.013	925	CPHTEVCSVGNCGGGENLYFQS	1	0.0071	925	ACQSHPCSYYQCGGGENLDFQS	1	0.0043
926	ACRHPMCEGFPCGGGENLYSSL	1	0.0025	926	ACHQCRCDEWHCGGGENLYFQS	3	0.013	926	ACHPQNCSMNECGGGENLYFQY	1	0.0071	926	ACGLALCSPILCGGGENLYFQS	1	0.0043
927	LCGLSLCFVHPCGGGENLYFQS	1	0.0025	927	ACHRFCCPDLPCGGGENLYFQS	3	0.013	927	ACHPQNCTEPACGGGENLSTSS	1	0.0071	927	QVPDPQACCWACGGGENLYFQS	1	0.0043
928	SLCDVSCGWHPCGGGENLYFQS	1	0.0025	928	ACRIQRCPSAQCGGGENLYFQS	3	0.013	928	CCSNSQCQNDACGGGENLYFQS	1	0.0071	928	GLSASVCWCAQCGGGENLYFES	1	0.0043
929	ACSSSPCTYRQCGGGENRYFQS	1	0.0025	929	PVRRQPCKCSPCGGGENLYFQS	3	0.013	929	ACHPQNCTEPACGGGENLYSML	1	0.0071	929	ACLRPHCLAQYCGGGENLYFQV	1	0.0043
930	ACARLACSPGFCGGGENLYFQS	1	0.0025	930	ACSHPMCKCSPCGGGENLYFQS	3	0.013	930	ACHPQACHPQQCGGGENLYFQS	1	0.0071	930	ACHPQNCTEPACGGDGSLYFQS	1	0.0043
931	ACLPSGCELFQCGGGEKLYFQS	1	0.0025	931	ACRTCSCQKSPCGGGENLYFQS	3	0.013	931	ACHPQNCQETQCGGGENLLLQS	1	0.0071	931	LCIPQNCTEPACGGGENLYFQS	1	0.0043
932	VCQQLLCFRWICGGGENLYFQS	1	0.0025	932	ACRTGLCSRRRCGGGENLYFQS	3	0.013	932	ACPILKCLVHPCGGGENLYFQS	1	0.0071	932	ACQPMRCSLLQCGGGENLYFQS	1	0.0043
933	ACSHPICKEFCCGGGENLYFQS	1	0.0025	933	ACAVSRCTHQRCGGGENLYFQS	3	0.013	933	ACAGHPCLIHLCGGGENLYFPV	1	0.0071	933	SCSHSLCQTVQCGGGENLYFQS	1	0.0043
934	AACTHPQCEQDCGGGENLYFQS	1	0.0025	934	ACRQAVCSCAECGGGENLYFQS	3	0.013	934	GSRQLQCCPAKCGGGENLYFQC	1	0.0071	934	ACWQHGCILPNCGGGENLYFQS	1	0.0043
935	ACSDPMCEGFPCGGGENRNFQS	1	0.0025	935	ACRTHLCDCRPCGGGENLYFQS	3	0.013	935	ACHPQHCFYPDCGGGENLYFQS	1	0.0071	935	ACHPQACPAFTCGGGENLYFQS	1	0.0043
936	ACPCVTCLVHPCGGGELLYFQS	1	0.0025	936	ACLKKRCQHCRCGGGENLYFQS	3	0.013	936	ACPPENCRSEDCGGGENLYFRQ	1	0.0071	936	AACHANCTEPACGGGENLYFQS	1	0.0043
937	ACCPPRCKKHKCGGGENLYFQS	1	0.0025	937	ACQRCHCRRTKCGGGENLYFQS	3	0.013	937	TCHRLACRQPICGGGENLYFQS	1	0.0071	937	ACPCVTCLVHQCGGGENLYFQS	1	0.0043
938	ACSHPMCEGFPCGGGENLCSSS	1	0.0025	938	ACGLALCSPMLCGGGENLYSSL	3	0.013	938	RKSGLQCCPAKCGGGENLYFQS	1	0.0071	938	ACTSPLCRPVQCVGGENLYFRS	1	0.0043
939	ACPCVTCLVHPCGGGGSLYFQS	1	0.0025	939	ACKPKCCVSQICGGGENLYFQS	3	0.013	939	ACARGQCAVRPCGGGENLYFQF	1	0.0071	939	ACHPQNCSEFMCGGGENLYFQS	1	0.0043
940	PCRQPSCTAMRCGGSKNLYFQS	1	0.0025	940	ACCSRACRHLVCGGGENLYFQS	3	0.013	940	ACGTLICGTSGCGGGENLYFQS	1	0.0071	940	ACHPQACSAGSCGGGENLYFQS	1	0.0043
941	ACHPQNCTEPACGGGENLLLQS	1	0.0025	941	ACRRPECLTNCCGGGENLYFQS	3	0.013	941	ACHPQNCLAPSCGGGENLSFHL	1	0.0071	941	ACPKLDCEKLDCGGGENLYFQS	1	0.0043
942	ACSHPMCEGFPCGGGENLYFRR	1	0.0025	942	ACGLALCSPMLCGGGENLDFQS	3	0.013	942	ACRCEHCPWPQCGGGENLYFPV	1	0.0071	942	ACHPQVCSPTGCGGGENLYFQS	1	0.0043
943	GCYLQFCISPECGGGENLYFQF	1	0.0025	943	ACPTRLCMTTSCGGGENLYFQS	3	0.013	943	ACKQLACRQPICGGGENLYFPS	1	0.0071	943	ACLTDICPNGECGGGENLYFQS	1	0.0043
944	ACEHPTCSSSSCGGGENLYSSL	1	0.0025	944	ACHYSPCCVHSCGGGENLYFQS	3	0.013	944	ACHPQNCTEPACGGGEACYFQS	1	0.0071	944	ACSQWSCARIQCGGGENRYFQS	1	0.0043
945	AACSDPMCEFLCGGGENLYFQS	1	0.0025	945	ACRHARCKKRVCGGGENLYFQS	3	0.013	945	ACHPQNCQETQCGSSENLYFQS	1	0.0071	945	ACPLNDCNRQFCGGGENLYSES	1	0.0043
946	GLQSCNCEGFPCGGGENLYFQS	1	0.0025	946	ACSPRKCPQKGCGGGENLCFQS	3	0.013	946	ACPILKCIQLQCGGGENLYFSL	1	0.0071	946	PCHPQVCDRQMCGGGENLYFQS	1	0.0043
947	FAVCVTCLVHPCGGGENLYFQS	1	0.0025	947	ACTQPRCCRKTCGGGENLYFQS	3	0.013	947	GSRQLQCCPAKCGGGENVYFQS	1	0.0071	947	ACHPQNCLAPSCGGGENLYFQF	1	0.0043
948	ACSHPMCEGFPCGGGENLSFQY	1	0.0025	948	ACPSPSCNCTSCGGGENLYFQS	3	0.013	948	ACHPQNCTEPACGGGENVSFQS	1	0.0071	948	ACPQGQCHSTSCGGGENLYFQS	1	0.0043
949	CRLGALSEGCNCGGGENLYFQS	1	0.0025	949	ACRETDCCSLRCGGGENLYFQS	3	0.013	949	ACLGPTCNIQNCGGGENLYFQS	1	0.0071	949	ACHQTSCGKPRCGGGENLYFQS	1	0.0043
950	SCPCVTCLVHPCGGGENLYFQL	1	0.0025	950	ACHHPMCEGFPCGGGENLYFQS	3	0.013	950	CHPQNCCKETQCGGGENLYFQS	1	0.0071	950	ACHPQNCVHHQCGGGGTLFFQS	1	0.0043
951	WPVLQRCSPTCCGGGENLYFQS	1	0.0025	951	ACRNCKCQPQNCGGGENLYFQS	3	0.013	951	ACPCVTCLVHPCGGGENLYFHA	1	0.0071	951	ACACPPCQAPMCGGGENLYFQS	1	0.0043
952	LRPSQRCSPTCCGGGENLYFQS	1	0.0025	952	ACQRRSCCKWTCGGGENLYFQS	3	0.013	952	AEVGSCSCPAKCGGGENLYFQS	1	0.0071	952	YCLSPACGQDYCGGGENLYFQS	1	0.0043
953	AACPCVTCLVSCGGGENLYFQS	1	0.0025	953	ACRRMRCSSMRCGGGENLYFQS	3	0.013	953	ACPCVTCLVHPCGGGENTLFQS	1	0.0071	953	ACSTQHCWQGACGGGENLYSSL	1	0.0043
954	ACPCVTCLVHPCGGGENLYFPI	1	0.0025	954	ACQYETCRQSQCGGGENLYFQS	3	0.013	954	GMEEWQCCPAKCGGGENLYFQS	1	0.0071	954	AACHPQNCAVWCGGGENLYFQS	1	0.0043
955	ACCPLYCQHPTCGGGENLYSQQ	1	0.0025	955	ACRCNGCQARICGGGENLYFQS	3	0.013	955	ACLQFPCEETQCGGGENLYFQS	1	0.0071	955	GCYPQNCTEPACGGGENLYFQS	1	0.0043
956	ACTQSVCVQWPCGGGENLYFQS	1	0.0025	956	ACCQNHCKRKHCGGGENLYFQS	3	0.013	956	ENGQLQCCPAKCGGGENLYFQS	1	0.0071	956	ACPCVTCNMHPCGGGENLYFQS	1	0.0043
957	ACSHPMCEGFLCRGGENLYFQS	1	0.0025	957	ACDCYQCRARVCGGGENLYFQS	3	0.013	957	ACPCVTCLVHPCGGGENSYFQS	1	0.0071	957	ACQLQQCTADHCGGGENLYFRV	1	0.0043
958	LSLCDVCCACMCGGGENLYFQS	1	0.0025	958	ACHPQNCAGTVCGGGENLYFQS	3	0.013	958	ACRCEHCPWPQCGGGENLYFRV	1	0.0071	958	ACHPQNCTEPACGGGENSYFQS	1	0.0043
959	CPCVTCLVDPLCGGGENLYFQS	1	0.0025	959	ACPSTLCCRKECGGGENLYFQS	3	0.013	959	RRKSDECCPAKCGGGENLYFQS	1	0.0071	959	ACHPQNCTEPACGGGENRIFQS	1	0.0043
960	ACPRCDASVHPCGGGENLDFQS	1	0.0025	960	ACRTDCCTKQTCGGGENLYFQS	3	0.013	960	ACHPQNCTEPACGGGENLYFQA	1	0.0071	960	ACQQSPCAANICGGGENLYFQS	1	0.0043
961	ACPCVTCLVHPCGGGENLYFSS	1	0.0025	961	ACIPLGCCRPQCGGGENLYFCE	3	0.013	961	ACPLHRCHVATCGGGENLYFRL	1	0.0071	961	ACHPQNCTEPACGGGENLYSHL	1	0.0043
962	ACPCVTCFVHPCGRSENLCFQS	1	0.0025	962	ACGAETCRQSQCGGGENLYFQS	3	0.013	962	ACHPQNCTSAACGGGENLYFQS	1	0.0071	962	CGLESCVAQCPCGGGENLYFQS	1	0.0043
963	ACPHPQCEAAACGGGEKLYFQS	1	0.0025	963	ACKPTPCRCSGCGGGENLYFQS	3	0.013	963	NCTEPACLTSTCGGGENLYFQS	1	0.0071	963	GSRQRQCCPAKCGGGENLYFQS	1	0.0043
964	GLSSCNCEGFPCGGGENLYFQS	1	0.0025	964	SCSHPMCEGFPCGGGENLYFQS	3	0.013	964	ACSHLMCEGQDCGGGENLYFQL	1	0.0071	964	SAACHPQVCPQCGGGENLYFQS	1	0.0043
965	ACPTPLCASRNCGGGENLYFQL	1	0.0025	965	ACSLAPCLHHTCGGGENLYFQS	3	0.013	965	ACHPQVCDRQMCGGGENMYFQS	1	0.0071	965	LCGLSCDLISNCGGGENLYFQS	1	0.0043
966	ACPQSQCEAAACGGGENLYFQS	1	0.0025	966	ACPLQLCTRKACGGGENLYFQS	3	0.013	966	ACYSQQCPSGPCRGGENLYFQS	1	0.0071	966	ACHATQCPHVLCGGGKNLYFQS	1	0.0043
967	ACDPPACMPPLCGGGENLYFQS	1	0.0025	967	ACPHPQCEAAACGGSENLYFQS	3	0.013	967	QSVCVTCLVHPCGGGKNLYFQS	1	0.0071	967	ACQRPCCYQQPCGGGENLYFRR	1	0.0043
968	ACLHLACSPPVCGGGENLYWAD	1	0.0025	968	ACLPATCACQKCGGGENLYFQS	3	0.013	968	LCHPQNCQETQCGGGENLYVFS	1	0.0071	968	ACHPQVCHPVVCGGGENLYFQS	1	0.0043
969	PVRLSECASCECGGGENLYFQS	1	0.0025	969	ACVSCQCPLPQCGGGENLYFQS	3	0.013	969	ACHPQNCTYSWCGSSENLYFQS	1	0.0071	969	ACHPQNCSCCWCGGGENLYFQS	1	0.0043
970	ACPHPQCEAAACGGGENMYFQS	1	0.0025	970	ACSRLTCRMHPCGGGENLYFQS	3	0.013	970	ACPCVTCLVNPCGGGENLYFQS	1	0.0071	970	ACESHPCSYYQCGGGENVYFQS	1	0.0043
971	GLSLCDVSCRACGGGENLYFQS	1	0.0025	971	ACCPEHCKQARCGGGENLYFQS	3	0.013	971	ACPCVTCSVHPCGGGENLYFQS	1	0.0071	971	ACPSRQCCNMYCGGGENLYFQE	1	0.0043
972	ACSHPMCEGFPCGGGENLYFQG	1	0.0025	972	ACTPCHCPDPGCGGGENLYFQS	3	0.013	972	GGSGRLCCPAKCGGGENLYFQS	1	0.0071	972	ACCSEKCVLALCGGGENLYFQS	1	0.0043
973	ACPHPQCEAAACGGSENLYFQS	1	0.0025	973	ACPRWNCSNKACGGGENLYFQS	3	0.013	973	AACETVCSVGNCGGGENLYFQS	1	0.0071	973	ACLMSPCQTSHCGGGENLYFQS	1	0.0043
974	PCGWPSCTAMRCGGGENLYFQS	1	0.0025	974	ACTPRNCAACSCGGGENLYFQS	3	0.013	974	AACHPQNCTQTCGGGENLYFQS	1	0.0071	974	ACQPRTCPHSSCGGGENLYFQS	1	0.0043
975	GCPCVTCLVHPCGGSKNLYFQS	1	0.0025	975	ACPAVQCPASACGGGENLYFQS	3	0.013	975	SSRQLQCCPAKCGGGENLYFQS	1	0.0071	975	ACCPRRCQTGRCGGSKNLYFQS	1	0.0043
976	ACDCPPCPSRVCGGGENLYFQS	1	0.0025	976	ACCHPNCQEPQCGGGENLYFQS	3	0.013	976	ACHPQACSYSECGGGENLYFHP	1	0.0071	976	ACHPQNCAGTVCGGGENRAFQS	1	0.0043
977	AFSCATCLVHPCGGGENLYFQS	1	0.0025	977	ACPRQTCQCISCGGGENLYFQS	3	0.013	977	ACAQIICYPVICGGGENLYFQS	1	0.0071	977	ACDPQNCQETQCGGGENLYFQS	1	0.0043
978	ACHQNQCYVTPCGGGENLYFPS	1	0.0025	978	ACLHELCRCRSCGGGENLYFQS	3	0.013	978	ACPILKCIQLQCGGGENRYFQS	1	0.0071	978	ACSPQQCTRRTCGGGENLYFQL	1	0.0043
979	LSLCGMCLAHLCGGGENLYFQS	1	0.0025	979	ACLRKKCSCHQCGGGENLYFQS	3	0.013	979	ACHPQNCTEPACGGGENLLYSS	1	0.0071	979	ACVTTPCSCDWCGGGENLYFPV	1	0.0043
980	ACSHPMCEGFPCGGGETLFFQS	1	0.0025	980	ACQPEWCMPMCCGGGENLYFQS	3	0.013	980	AACHPENCQTQCCGGENLYFQS	1	0.0071	980	GCYLQNCQETQCGGGESLYFQS	1	0.0043
981	ACKIIRCEGQDCGGGENLYFQS	1	0.0025	981	ACVRRCCPTQTCGGGENLYFQS	3	0.013	981	ACLQPTCAVMCCGGGENRHFQL	1	0.0071	981	GLSCAWCDPHTCGGGENLYFQS	1	0.0043
982	AGPCVTCCASVRGGGENLYFQS	1	0.0025	982	ACCHANCSVYKCGGGENLYFQS	3	0.013	982	ACHAQNCQETQCGGGENLYFQS	1	0.0071	982	ACPPGQCLHPPCGGGENLYFQS	1	0.0043
983	ACPHPQCEAAACGGGENLYFES	1	0.0025	983	PVRFVKCPPCSCGGGENLYFQS	3	0.013	983	ACHPQVCSTFACGGGENLYFPS	1	0.0071	983	VKLCGGSRPCPCGGGENLYFQS	1	0.0043
984	WCSYPMCEGFLCGGGENLYFQF	1	0.0025	984	ACRTCSCPRRSCGGGENLYFQS	3	0.013	984	ACQTEVCSVGNCGGGENLYFQS	1	0.0071	984	RPACSQCSVAECGGGENLYFQS	1	0.0043
985	ACPCVQCLVHPCGGGENLYFQS	1	0.0025	985	ACGRQPCMQQPCGGGENLYFQS	3	0.013	985	ACPDAQCWGIDCGGGGDLYFQS	1	0.0071	985	ACHQPVCPLANCGGGENLYFPS	1	0.0043
986	VCTYLQCEGQDCGGGENLYFQS	1	0.0025	986	ACQLTLCENPPCGGGENLYFQS	3	0.013	986	ACHPQNCTMNQCGGDENLYFQS	1	0.0071	986	ACGLMRCSKCQCGGGENLYFPV	1	0.0043
987	ACSHPMCEGFPCGGGENLYSSI	1	0.0025	987	ACSAQSCLGENCGGGENLYFQL	3	0.013	987	ACHPQNCQETQCGDGENLYFQS	1	0.0071	987	ACHPQVCGYFECGGGENLYFRS	1	0.0043
988	ACSHPMCEGFPCGGGEPCYFQS	1	0.0025	988	ACCSSRCVTWHCGGGENLYFQS	3	0.013	988	ACHPQACSYSECGGGEKFYFQS	1	0.0071	988	ACSPHHCQSEICGGGENLYFQV	1	0.0043
989	CIRHPMCEGFPCGGGENLYFQS	1	0.0025	989	ACRSSVCCPNMCGGGENLYFQS	3	0.013	989	LCGLSLVMCWICVGGENLYFQS	1	0.0071	989	AGCGLACVLRCFAGGENLYFQS	1	0.0043
990	VLLCVTCLVHPCGGGENLYFQS	1	0.0025	990	ACLSTSCQYPQCGGGENLYFQS	3	0.013	990	ACTGPACLTSTCGGGENLYSSL	1	0.0071	990	ACGCDRVQIAACGGGENLYFQG	1	0.0043
991	GPSDPMCEGFPCGGGENLYFQC	1	0.0025	991	ACPVPNCLPQACGGGENLYFQS	3	0.013	991	ACVPPQCRANLCGGGENLYFQS	1	0.0071	991	ACHPQNCTYSWCGGGKNMYFPS	1	0.0043
992	ACLDATCNIQNCGGGENLYFQS	1	0.0025	992	ACQLQNCRLFQCGGGENLYFQS	3	0.013	992	PVICYSCDRQMCGGGENLYFQS	1	0.0071	992	ACHPRVCSPTECGGGENLYFQS	1	0.0043
993	ACPHPQCEGAACGGGENLYFQS	1	0.0025	993	ACCKHSCQKVRCGGGENLYFQS	3	0.013	993	LSLCDVSCASMCGGGENLYFQS	1	0.0071	993	ACPSQQCTLSLCGGGENLYFQL	1	0.0043
994	AACPCDVSVHPCGGGENLYFQS	1	0.0025	994	ACQRRHCCSGKCGGGENLYFQS	3	0.013	994	AACNYKCTEPACGGGENLYFQS	1	0.0071	994	ACHPQNCLAPSCGGGENRYFQG	1	0.0043
995	ACTYPMCEGFPCGGGENLYFQS	1	0.0025	995	CGGSRRCRVVLCGGGENLYFQS	3	0.013	995	CGLSSECRTTQCGGGENLYFQS	1	0.0071	995	ACGLALCSPMLCGGGENLYLPR	1	0.0043
996	CGLSLCDGWYLCGGGENLYFQS	1	0.0025	996	ACSRRRCLCLTCGGGENLYFQS	3	0.013	996	ACTQALCQWPPCGGGENLYSPS	1	0.0071	996	ACHPQNCTEPACGGGENLYLFR	1	0.0043
997	CKPHPMCEGFPCGGGENLYFQS	1	0.0025	997	ACPVQLCCLATCGGGENLYLPL	3	0.013	997	ACHPQNCQETQCGGGENLYFHA	1	0.0071	997	ACARPPCSFCGCGGGENLYFQS	1	0.0043
998	ACPHPQCEAAACGGGENLYFQC	1	0.0025	998	ACQRCRCHHQACGGGENLYFQS	3	0.013	998	ACHPQNCTEPACGGDENLYFQS	1	0.0071	998	ACGLALCSPMLCGGGENLSFRV	1	0.0043
999	ACSHPMCQGIPCGGGENLYFQS	1	0.0025	999	ACPAGACVTNYCGGGENLYFQS	3	0.013	999	CGLSATCLVHPCGGGENLYFQS	1	0.0071	999	LACPCVTCLDPCGGGENLYFQS	1	0.0043
1000	CSHPMCEGFPFCGGGENLYFQS	1	0.0025	1000	ACCRRSCARAVCGGGENLYFQS	3	0.013	1000	ACPCVTCLVHPCGGGENLYFPQ	1	0.0071	1000	ACTSLNCYFHQCGGGENLYFQS	1	0.0043
1001	ACPLALCVSPMCGGGENLYFSL	1	0.0025	1001	ACQSPHCSPSECGGGENLYFQS	3	0.013	1001	ACRRYLCTQPLCGGGENLYFQS	1	0.0071	1001	ACNPQPCTEPACGGGENLYFQS	1	0.0043
1002	ACSLHRCRPQPCGGGENLYSRN	1	0.0025	1002	ACCRPTCSRRSCGGGENLYFQS	3	0.013	1002	ACHPRDCTEPACGGGENLYFQS	1	0.0071	1002	SKLCCGSRPTVCGGGENLYFQS	1	0.0043
1003	CGLSLCDVGDPCGGGENLYFQS	1	0.0025	1003	ACLQRQCNAHKCGGGENLYFQS	3	0.013	1003	CGHPQVCPQTDCGGGENLYFQS	1	0.0071	1003	EDRQLQCCPAKCGGGENLYFQS	1	0.0043
1004	QSCYPMCEGFPCGGGENLYFQS	1	0.0025	1004	ACRHARCKMPQCGGGENLYFQS	3	0.013	1004	WDQCCDRHTQPCGGGENLYFQS	1	0.0071	1004	ACSHPICEGFPCGGGENLYFQS	1	0.0043
1005	ACPAQLCLHTSCGGGENLYLRL	1	0.0025	1005	ACPSTRCGITQCGGGENLYGPT	3	0.013	1005	ACHPQVCDRQMCGGGENLYFPV	1	0.0071	1005	ACRPQSCPYPWCGGGENLYFQS	1	0.0043
1006	ACSHPMCEGFPCGGGENLYFQH	1	0.0025	1006	ACNQPVCCAGPCGGGENLYFQS	3	0.013	1006	ACHPQACSYSECGGGENTYFQS	1	0.0071	1006	ACLSPQCTHIECGGGENLYFQS	1	0.0043
1007	WVSASSCEAAACGCGENLYFQS	1	0.0025	1007	ACYLVQCSHMICGGGENLYFQS	3	0.013	1007	ACPSRQCCNMYCGGGENLHFPK	1	0.0071	1007	AACRKDYCQQPCGGGENLYFQS	1	0.0043
1008	CRAHPMCEGFPCGGGENLYFQS	1	0.0025	1008	ACHRMSCSQAICGGGENLYFQS	3	0.013	1008	ACHPQVCDRRMCGGGENLYFQS	1	0.0071	1008	CGLSGSCTRQPCGGGENLYFQS	1	0.0043
1009	TCSNLMCEGFPCGGGENLYFQS	1	0.0025	1009	ACNSCLCVTSKCGGGENLYFQS	3	0.013	1009	VCFPQPCRLFHCGGGENLYFRS	1	0.0071	1009	VACGRCVSKCQCGGGENLYFQS	1	0.0043
1010	ACASLSCSQLPCGGGENLYFQL	1	0.0025	1010	ACSHPMCEGFPCGGGENLYLPV	3	0.013	1010	ACHPQNCPTSRCGGGENLYFQS	1	0.0071	1010	ACHPQVCQPPYCGGGENLYFQS	1	0.0043
1011	PCPCVTCVVHPCGGGENLYFQS	1	0.0025	1011	ACRRPACTLCDCGGGENLYFQS	3	0.013	1011	ACNLQVCDRQMCGGGENLYFQS	1	0.0071	1011	AACHPQNCYRLCGGGENRYFQS	1	0.0043
1012	SCTQRQCTRARCGGGENLYFQS	1	0.0025	1012	ACSPNSCCKHNCGGGENLYFQS	3	0.013	1012	GLLVCWCACPPCGGGENLYFQS	1	0.0071	1012	ACHPQVCDRLMCGGGENLYFQS	1	0.0043
1013	ACSHPMCEDFSCGGGENLYFQS	1	0.0025	1013	ACCRPLCRELSCGGGENLYFQS	3	0.013	1013	CHPQVCSPTECCGGGENLYFQS	1	0.0071	1013	AGRAMRCSKCQCGGGENLYFQS	1	0.0043
1014	ACPCVTCLVHPCGGSENLYFPV	1	0.0025	1014	ACHARRCAPCDCGGGENLYFQS	3	0.013	1014	EVGSRKCCPAKCGGGENLYFQS	1	0.0071	1014	AACHPQNCTYCAGGGENLYFQS	1	0.0043
1015	ACPHPQCEAAACGGGENLYSHA	1	0.0025	1015	ACPAQACTEPNCGGGENLYFQS	3	0.013	1015	RKSAAKCCPAKCGGGENLYFQS	1	0.0071	1015	ACHPQNCTYSWCGGSENLYFQS	1	0.0043
1016	PVVIQCCEGFPCGGGENLYFQS	1	0.0025	1016	ACQHQWCPTHKCGGGENLYFQS	3	0.013	1016	ACHPQQCDRPHCGGGENLYFRS	1	0.0071	1016	ACMPTGCYIRACGGGENLYFQS	1	0.0043
1017	ACTHPQCEGRDCGGGENLYFQS	1	0.0025	1017	ACGNCVCAWPKCGGGENLYFQS	3	0.013	1017	ALYCVTCLVHPCGGGENLYFQS	1	0.0071	1017	ACSQWSCARIQCGGGENLYFHI	1	0.0043
1018	ACSHPMCEGFPCGGGGNPAFQS	1	0.0025	1018	ACHPQNCSYKPCGGGENLYFQS	3	0.013	1018	LCGLSLCDVHPCGGGENLYFKY	1	0.0071	1018	ACQLDRCQIVACGGGENLYFQG	1	0.0043
1019	ACSHPMCEEFPCGGIENLDFQS	1	0.0025	1019	ACHKLRCSCPACGGGENLYFQS	3	0.013	1019	AACHPQDCQTQCGGGENLYFQS	1	0.0071	1019	ACPRRRCMAHWCGGGENLYFQY	1	0.0043
1020	CSHPRMCEGFPCGGGENLYFQS	1	0.0025	1020	ACASCRCQKQHCGGGENLYFQS	3	0.013	1020	GGVAACCLHPACGGGENLYFQS	1	0.0071	1020	ACHAQNCTYSWCGGGENLYFPC	1	0.0043
1021	CGLLPMCEGFPCGGGENLYFQS	1	0.0025	1021	ACRTPACTTLCCGGGENLYFQS	3	0.013	1021	CGGSRLCKCWPCGGGENLYFQS	1	0.0071	1021	ACGLALCSPMLCGGSENLYFQS	1	0.0043
1022	ACTSFECQRTTCGGSENLYFQS	1	0.0025	1022	ACRPRCCVAHSCGGGENLYFQS	3	0.013	1022	ACHPMACNSETCGGGENLYSSL	1	0.0071	1022	LWHFPCCYQQPCGGGENLYFQS	1	0.0043
1023	AACLYVCSETQCGGGENLYFQS	1	0.0025	1023	ACLLVPCWTSQCGGGENLYFQG	3	0.013	1023	GCYLQNCTEPACGGGENLYFQS	1	0.0071	1023	ACHPQIRCGTLCGGGENLYFQS	1	0.0043
1024	ACSHPMCEGFPCGGGENSYFQS	1	0.0025	1024	ACRTRPCHTQLCGGGENLYFQS	3	0.013	1024	FAACPCVTCCPCGGGENLYFQS	1	0.0071	1024	ACPVAECGAEQCGGGENLYFQF	1	0.0043
1025	ACQPRYCQSGTCGGGENLYFPS	1	0.0025	1025	ACTTRRCSKRACGGGENLYFQS	3	0.013	1025	ACHPQNCQETQCGGGENLYFES	1	0.0071	1025	ACQRPCCYQQPCGGGENLYFRV	1	0.0043
1026	VTCLVTVYTCPCGGGENLYFQS	1	0.0025	1026	ACPYHQCLMWICGGGENLYFQS	3	0.013	1026	CCANEVCDRQMCGGGENLYFQS	1	0.0071	1026	ACQQLLCFGWICGGGENLYFKY	1	0.0043
1027	ACLLCDVSVHPCGGGENLYFQS	1	0.0025	1027	ACKCVTCGRQTCGGGENLYFQS	3	0.013	1027	ACHPQNCQETQCGGGENFYFQS	1	0.0071	1027	ACHPQVCDRQMCGGGENLYFHC	1	0.0043
1028	AACPSQCCNMYCGGGENLYFQS	1	0.0025	1028	ACPPTHCLQSKCGGGENLYFQS	3	0.013	1028	ACHPQNCQETQCGGGEKFYFQS	1	0.0071	1028	ACPRPVCTRQPCGGGENLYFQS	1	0.0043
1029	CPCVRVCLVHPCGGGENLYFQS	1	0.0025	1029	ACPPQPCLQEMCGGGENLYFQS	3	0.013	1029	ACCTQVCSPTECGGGENLYFQS	1	0.0071	1029	ACHQRICTFLSCGGGENLYFQS	1	0.0043
1030	GLSLCDCSVHPCGGGENLYFQS	1	0.0025	1030	ACCSRKCPRINCGGGENLYFQS	3	0.013	1030	ACPHPQCEGRPCGGGENLYFQS	1	0.0071	1030	ACHAQNCTMNQCGGGENLYFQS	1	0.0043
1031	CAVICRYKLNHCGGGENLYFQS	1	0.0025	1031	ACSHPICEGFPCGGGENLYFQS	3	0.013	1031	ACPQRNCRLSVCGGGENLYFQS	1	0.0071	1031	ACHPQVCSPTECGGGENLYFSP	1	0.0043
1032	CCLLQNCTEPACGGGENLYFQS	1	0.0025	1032	ACPSSLCRCRRCGGGENLYFQS	3	0.013	1032	ACHPQACSYSWCGGGENLYFQS	1	0.0071	1032	ACHPHNCTEPVCGGGENLYFQS	1	0.0043
1033	ACIPDPCRLRWCGGGENRDFQS	1	0.0025	1033	ACKPQPCKRCRCGGGENLYFQS	3	0.013	1033	ACPLNDCHPQFCGGGENLYFQL	1	0.0071	1033	ACQRPCCYQQPCGGGQRLFFQS	1	0.0043
1034	LCPTWGCTVQHCGGGENLYFQS	1	0.0025	1034	ACEQLLCFRWICGGGENLYFQS	3	0.013	1034	GLSLCECLVHPCGGGENLYFQS	1	0.0071	1034	CGRQQNCPTQPCGGGENLYFQS	1	0.0043
1035	VLPCVTCLVHPCGGGENLYFQS	1	0.0025	1035	GCNYHMCPLCHCGGGENLYFQS	3	0.013	1035	ACHWQVCHPVACGGGENLYFQS	1	0.0071	1035	ACLKSQCKSLQCGGGENLYFQS	1	0.0043
1036	AACHNRCTGPSCGCGENLYFQS	1	0.0025	1036	ACSGKCCYITACGGGENLYFQS	3	0.013	1036	ACHPMNCTNSLCGGGENLYSQS	1	0.0071	1036	ACTLTICKLYSCGGGENLYFQS	1	0.0043
1037	ACRAKPCPKTECGGGENLYFQS	1	0.0025	1037	ACALPACYRQRCGGGENLYFQS	3	0.013	1037	ACHPQNCRNLRCGGGENLYFQS	1	0.0071	1037	KSRQLQCCPAKCGGGENLYFQS	1	0.0043
1038	ACPLTLCEGFPCGGGENAYFQS	1	0.0025	1038	ACAVPTCRRTMCGGGENLYFQS	3	0.013	1038	ACHPQNCQETQCGGGENVLLQS	1	0.0071	1038	ACHPQNCQETQCGIGENLYFQS	1	0.0043
1039	ACSHPMCEEFPCGGGENLYFQL	1	0.0025	1039	ACPTQQCNNTNCGGGENLYFQS	3	0.013	1039	GSRQLQCCPAKCGGGENLCFQS	1	0.0071	1039	ACHPQNCTEPACGGGENRDSQS	1	0.0043
1040	ACCQAPCSQSPCGGGENLSFQS	1	0.0025	1040	ACSKCACKLYSCGGGENLYFQS	3	0.013	1040	ACHPQNCTMNQCGGGENLLLQS	1	0.0071	1040	ACRQGKCDNYKCGGGENLYFQS	1	0.0043
1041	ACHPQFCISPECGGGENLLLQS	1	0.0025	1041	ACKTQPCKCSPCGGGENVYFQS	3	0.013	1041	CKQLAYCGSRTCGGGENLYSQS	1	0.0071	1041	GLCQQVCSLLLCGGGENLYFQV	1	0.0043
1042	ACSHPMCEGFPCGGGEKRNFQS	1	0.0025	1042	ACQPLKCNCPTCGGGENLYFQS	3	0.013	1042	ACHPQACSYFWCGGGENLYFQS	1	0.0071	1042	GLLSDECRMCQCGGGENLYFQL	1	0.0043
1043	CCVIRCVRGLPCGGGENLYFQS	1	0.0025	1043	ACHLSSCCQTRCGGGENLYFQS	3	0.013	1043	GCKQLACRQLICGGGENLYFQS	1	0.0071	1043	CQRPCLCYQQPCGGGENLYFQS	1	0.0043
1044	ACPCVTCLVSPCGGGENLYFQS	1	0.0025	1044	ACPCTQCTLHKCGGGENLYFQS	3	0.013	1044	ACPQRNCHLPVCGGGENLYSMS	1	0.0071	1044	ACTQPACGQDYCGGGENLYRYC	1	0.0043
1045	ACSHPMCEGQDCGGGENLYFHI	1	0.0025	1045	ACPRQQCAHPLCGGGENLYFQS	3	0.013	1045	ACNIQNCTMNQCGGGENLYFQS	1	0.0071	1045	ACHPQNCQETQCGGGENLFFQS	1	0.0043
1046	ACSHPMCGGFPCGGGENLYFQV	1	0.0025	1046	ACLTQYCPCLPCGGRQNLYFQS	3	0.013	1046	LCASTNCCRTQCGGGKNLYFQY	1	0.0071	1046	ACGCLPCSQQSCGGGENLYFQS	1	0.0043
1047	CPCVTVSLAHLCGGGENLYFQS	1	0.0025	1047	ACISPTCNRPPCGGGENLYFQS	3	0.013	1047	ACQQLACRQPICGGGENLYFQS	1	0.0071	1047	ACHPQNCAGTVCGGGENLYFHI	1	0.0043
1048	ACHHAMCEGFPCGGGENLYFQS	1	0.0025	1048	ACSLPACCHGRCGGGENLYFQS	3	0.013	1048	AACPCACLVHPCGGGENLYFQS	1	0.0071	1048	ACRNYSCWTQKCGGGENLYFRL	1	0.0043
1049	SCSHPMCEGFPCGGGESVYFQS	1	0.0025	1049	ACIPSYCVTLHCGGGENLYFQS	3	0.013	1049	ACPCVTCLVHPCGGDENLYFQS	1	0.0071	1049	ACHPQNCLAPSCGGGENLYFRC	1	0.0043
1050	ACSPTQCTSPSCGGGENLYFQS	1	0.0025	1050	ACRKCLCMPNMCGGGENLYFQS	3	0.013	1050	ACPCVTCLVHPCGGGENLYSSS	1	0.0071	1050	CGYPQNCTEPACGGGENLYFQS	1	0.0043
1051	ACRLSACRRLTCGGGENLYFQS	1	0.0025	1051	ACQSPRCCLYRCGGGENLYFQS	3	0.013	1051	AGSQLQCCPAKCGGGENLYFES	1	0.0071	1051	ACTPLTCPPASCGGGENLYFQS	1	0.0043
1052	ACSHPMCEGFPCGGGENLYLRY	1	0.0025	1052	ACCHSPCTNPMCGGGENLYFQS	3	0.013	1052	ACNQAKCPYPPCGGGENLYFQS	1	0.0071	1052	ACIWDQCPQDPCGGGENLYFHS	1	0.0043
1053	GCSYLQCEAAACGGGENLYFQS	1	0.0025	1053	ACQLSCCHSPKCGGGENLYFQS	3	0.013	1053	ACHPQNCTEPSCGGGENWYFQS	1	0.0071	1053	ACPAIRCCVAPCGSSENLFFQS	1	0.0043
1054	ACSHPMCELILCGGGENLYFQS	1	0.0025	1054	ACHNPPCSPGCCGGGENLYFQS	3	0.013	1054	ACHPQNCLEPACGGGENLYFQS	1	0.0071	1054	PCPREQCCPSNCGGGENLYFQS	1	0.0043
1055	AACSVTCVSPHCGGGENLYFQS	1	0.0025	1055	ACRKCECFPGLCGGGENLYFQS	3	0.013	1055	ACHPQNCQETQCGGGENLYFRS	1	0.0071	1055	ACYLENCLAPSCGGGENLYFQS	1	0.0043
1056	ACSHPMCGVSYCGGGENLYFQS	1	0.0025	1056	ACCPRGCKSPICGGGENLYFQS	3	0.013	1056	AACHPQVCSDECGGGENLYFQS	1	0.0071	1056	AACHPQICIHWCGGGENLYFQS	1	0.0043
1057	ACQQRQCRIRWCGGGENLYFQS	1	0.0025	1057	ACQQLLCKPASCGGGENLYFQS	3	0.013	1057	ACHPQNCTYSWCGGGENLLFQS	1	0.0071	1057	ACQPLPCLPTPCGGGENLYFQS	1	0.0043
1058	ACKQLACRQPICGGGENLYFQS	1	0.0025	1058	ACRKLHCQHLLCGGGENLYFQS	3	0.013	1058	ACETEVCSVGNCGGGENLYSCS	1	0.0071	1058	ACPGHGCPHESCGGGENLYFLV	1	0.0043
1059	ACACGQCAPQQCGGGENVYFQS	1	0.0025	1059	ACCPKQCQPYQCGGGENLYFQS	3	0.013	1059	ACYSENCQETQCGGGENLYFQL	1	0.0071	1059	CVQYPSCQQQPCGGGENLYFQS	1	0.0043
1060	ACSYPTCEGFPCGGGENLDLQS	1	0.0025	1060	ACKSACCGPTACGGGENLYFQS	3	0.013	1060	ACHPQNCTYSWCGGGENLYFQT	1	0.0071	1060	ACHPQNCTYSWCGGGENLYFHI	1	0.0043
1061	ACRQHTCAHASCGGGENLYFQL	1	0.0025	1061	ACKGTFCSCHGCGGGENLYFQS	3	0.013	1061	ACHPQNCQETQCGGGENLVTSS	1	0.0071	1061	LSCFIPCPKPSCGGGENLYFQS	1	0.0043
1062	CGLSCYVSCDLCGGGENLYFQS	1	0.0025	1062	ACQRPGCAQPICGGGENLYFQS	3	0.013	1062	ACHPQNCTEPACGGAENLYFQS	1	0.0071	1062	ACCGRQCQRKDCGGGENLYFQS	1	0.0043
1063	TCLTQSCPRSQCGGGENLYFQS	1	0.0025	1063	ACRCRSCSKRPCGGGENLYFQS	3	0.013	1063	ACHPQNCMYSWCGGGENLYFQS	1	0.0071	1063	PVGQHLCTCQKCGGGENLYFQS	1	0.0043
1064	ACSHPMCEGFPCGGGANPYFQS	1	0.0025	1064	ACKQTQCGRSCCGGGENLYFQS	3	0.013	1064	ACPCVTCLVHPCGGGENLYFLE	1	0.0071	1064	ACKHISCNVRSCGGGENLYFQS	1	0.0043
1065	FAGCLTCLVHPCGGGKNLYFQS	1	0.0025	1065	ACVKTECLPTACGGGENLYFQS	3	0.013	1065	CPWCGDGSCDPCGGGENLYFQS	1	0.0071	1065	PVRGRRCQFCGCGGGENLYFQS	1	0.0043
1066	ACPLQVCQMCSCGGGENLYFHP	1	0.0025	1066	ACKSCHCQTNPCGGGENLYFQS	3	0.013	1066	SCHPQNCTEPACGGGENLYFQS	1	0.0071	1066	ACHPQNCAGTVCGGGENLYFRL	1	0.0043
1067	LSCGLQCEGFPCGGGENLYFQS	1	0.0025	1067	ACQRAACDQRCCGGGENLYFQS	3	0.013	1067	ACHPQNCQETQCGGGENLQFQS	1	0.0071	1067	ACPSRQCCNMPCGGGENLYFQS	1	0.0043
1068	AACPCVASCHPCGGGENLYFQS	1	0.0025	1068	ACKCRPCERPRCGGGENLYFQS	3	0.013	1068	ACHPQNCTMNQCCGGENLYFQS	1	0.0071	1068	ACHPQNCTEPACGGGENLNFQS	1	0.0043
1069	ACLGPTCNIQNCGGGENMYFQS	1	0.0025	1069	ACSESLCSCTKCGGGENLYFQS	3	0.013	1069	CAHPNNCKCSWLGGGENLYFQS	1	0.0071	1069	ACVNPTCERYKCGGGENLYFQL	1	0.0043
1070	CGLWSFCISPECGGGENLYFQS	1	0.0025	1070	ACCRTRCPKQRCGGGENLYFQS	3	0.013	1070	CGRRHNCTEPACGGGENLYFQS	1	0.0071	1070	AACPCDVVVHPCGGGENLYFQS	1	0.0043
1071	ACPCVMRLVHPCGGGENLYFQS	1	0.0025	1071	ACCRPTCHRPACGGGENLYFQS	3	0.013	1071	AACHPQNCLSQCGGGENLYFQS	1	0.0071	1071	ACQARGCIPSRCGGGENLYFQS	1	0.0043
1072	ACLHKQCAGLSCGGGENLYFQY	1	0.0025	1072	ACERRTCFFSQCGGGENLYFQS	3	0.013	1072	CVIPQNCTEPACGGGENLYFQS	1	0.0071	1072	ACHPQNCTEPACGGGENLYCAE	1	0.0043
1073	GLSCVTCLVHPCGGGENLYFRS	1	0.0025	1073	ACRTSSCLPPLCGGGENLYFQS	3	0.013	1073	ACKQLACRQPICGGGDLCYFQS	1	0.0071	1073	ACQQLLCFRWICGGGENRNFQS	1	0.0043
1074	ACTTWGCTVQHCGGGENLYFPV	1	0.0025	1074	ACSHPMCEGFPCGGGENVYFQS	3	0.013	1074	ACHPQNCTYSCVGGGENLYFQS	1	0.0071	1074	ACGLALCSPMLCGGGENLYFHA	1	0.0043
1075	TACPPSCEAAPCGGGENLYFQS	1	0.0025	1075	ACCSRMCKAQSCGGGENLYFQS	3	0.013	1075	EVGQLQCCPAKCGGGENLYFQS	1	0.0071	1075	ACHPQNCTEPACGGGENLYFQP	1	0.0043
1076	ACTHPLCEGRDCGGGENLYFPV	1	0.0025	1076	ACSKMCCDPPVCGGGENLYFQS	3	0.013	1076	ACHPQNCQETQCGGGENLYPVC	1	0.0071	1076	ACGLALCTPMLCGGGENLYFQS	1	0.0043
1077	ACSHPMCEGFPCGGGENLYYQV	1	0.0025	1077	ACEPERCKRQPCGGGENLYFQS	3	0.013	1077	ACHPQNCTYSRCGGGENLYFQS	1	0.0071	1077	ACHPQNCTEPACGGGENLFYSS	1	0.0043
1078	CPHHPQCEAAACGGGENLYFQS	1	0.0025	1078	ACRCIECFEDQCGGGENLYFQS	3	0.013	1078	ACKQLACQTFICGGGETLLLQS	1	0.0071	1078	ACPREQCCPSNCGGGENLYFQV	1	0.0043
1079	GHRQQSCCRSQCGGGENLYFQS	1	0.0025	1079	ACSATQCFKPNCGGGENLYFQS	3	0.013	1079	GSRQLQCCPAMCGGGENLYFQS	1	0.0071	1079	GSDNQQCVTCQCGGGENLYFQS	1	0.0043
1080	ALSGQSCCRSQCGGGENLYFQS	1	0.0025	1080	ACLSEACQRYVCTGDENLYFQS	3	0.013	1080	CCPCVTCLVHPCGGGENLYFQS	1	0.0071	1080	ACTQPACGQDYCGGSENLYFQS	1	0.0043
1081	GLCADLCIQPNCGGGENLYFQS	1	0.0025	1081	ACLATQCRTWRCGGGENLYFQS	2	0.0086	1081	ACTHPQCEGQDCGGGENLYSRC	1	0.0071	1081	ACHPQNCQETRCGGGENLYFQS	1	0.0043
1082	CGLSLCDILHPCGGGENLYFQS	1	0.0025	1082	ACHQWNCTSEHCGGGENLYFQS	2	0.0086	1082	ACHPPECLTSTCGGGENLYFQS	1	0.0071	1082	ACTQPACGQDYCGGGENLYFAG	1	0.0043
1083	ACHPQGCTNLHCGGGENRYFQL	1	0.0025	1083	ACQLQPCPSHACGGGENLYFQS	2	0.0086	1083	ACQARGCIPSRCGGGENLYFQL	1	0.0071	1083	ACQPHSCSLASCGGGENLSSQS	1	0.0043
1084	PCCQRRCVTSYCGGGENLYFQS	1	0.0025	1084	ACSHPMCEGFPCGGGENLYFRD	2	0.0086	1084	AACRCECPWPQCGGGENLYFQS	1	0.0071	1084	ACNSPSCQQQPCGGGENLYFQS	1	0.0043
1085	ACGQRRCVTSYCGGGENLYFQS	1	0.0025	1085	ACEYQTCRQSQCGGGENLYFQS	2	0.0086	1085	ACHPQACSPALCGGGENLYFQS	1	0.0071	1085	ACIQPACGQDYCGGGENLYFQS	1	0.0043
1086	CSHPMCGGNFPCGGGENLYFQS	1	0.0025	1086	ACQHTHCSCMRCGGGENLYFQS	2	0.0086	1086	CHPYENCLAPSCGGGENLYFQS	1	0.0071	1086	LRRQLQCCPAKCGGGENLYFQS	1	0.0043
1087	ACQRLACTPDFCGGGENLYFQS	1	0.0025	1087	ACHCRLCKPASCGGGENLYFQS	2	0.0086	1087	ACHPQNCTYSWCGGGENLYFPV	1	0.0071	1087	CGACAVFSVTLCGGGENLYFQS	1	0.0043
1088	CGLSCACPQRQCGGGENLYFQS	1	0.0025	1088	AACSHPMCGFPCGGGENLYFQS	2	0.0086	1088	ACPCVMRLAHLCGGGENLYFQS	1	0.0071	1088	ACHPQNCQETQCGGGENLDFQS	1	0.0043
1089	ACLIPVCQQVPCGGGENLCTFS	1	0.0025	1089	ACHTQTCTADSCGGGENLYFQS	2	0.0086	1089	ACPCVTCLVHPCGGGGNPDFQS	1	0.0071	1089	ACCHKRCQHAKCGGGENLYFQS	1	0.0043
1090	ACHRSFCISPECGGGENRYFQS	1	0.0025	1090	ACSTRCCHKLSCGGGENLYFQS	2	0.0086	1090	ALRQMQCCPAKCGGGENLYFQS	1	0.0071	1090	ACPCRYCPLQRCGGDENLYFQS	1	0.0043
1091	ACTHPQCEGQDCGGGENLYFCA	1	0.0025	1091	ACRQARCTCTRCGGGENLYFQS	2	0.0086	1091	ACHPQNCPQEPCGGSENLYFQS	1	0.0071	1091	ACHPQNCPTQPCGGGGTLYFQS	1	0.0043
1092	CPRIPQCEAAACGGGENLYFQS	1	0.0025	1092	ACHPGPCNCPTCGGGENLYFQS	2	0.0086	1092	ACLSADCTEPACGGGENLYFQS	1	0.0071	1092	ACHPQNCQETQCGGGENLYWAD	1	0.0043
1093	ACGQLQCSAIRCGGGENRYFQS	1	0.0025	1093	ACTRQTCSRKACGGGENLYFQS	2	0.0086	1093	FAACHNCQETQCGGGENLYFQS	1	0.0071	1093	ACGLALCSPMLCGGGENLYFVR	1	0.0043
1094	ACSHPQCEGQDCGGGENRYFQS	1	0.0025	1094	ACSHPMCEGFPCGGGQNLYFQS	2	0.0086	1094	GSGPLQCCPAKCGGGENLYFQS	1	0.0071	1094	AACHPQNCEPACGGGENLYFQS	1	0.0043
1095	ACPCVTCLVHPCGGGENQHFES	1	0.0025	1095	ACQTEICDPYTCGGGENLYFQS	2	0.0086	1095	RCHPQNCTMNQCGGGENLYFQS	1	0.0071	1095	ACLTQSCAQLSCGGGENLYFQW	1	0.0043
1096	LSLCETCLVHPCGGGENLYFRS	1	0.0025	1096	ACTTQKCCTRDCGGGENLYFQS	2	0.0086	1096	ACPLHRCHVATCGGGENLYFQS	1	0.0071	1096	PVILRCVCPTECGGGENLYFQS	1	0.0043
1097	ACSHPMCEGFPCGGGENLSFHL	1	0.0025	1097	ACPAKLCRRAKCGGGENLYFQS	2	0.0086	1097	ACNPQQCRQSTCGGGENLYFQS	1	0.0071	1097	CPHQPCCQDFFCGGGENLYFQS	1	0.0043
1098	ACPHPQCEAAACGGGGNLLFQS	1	0.0025	1098	ACAPQPCKKCPCGGGENLYFQS	2	0.0086	1098	ACPCVTCLVHPCGGGENLSSQS	1	0.0071	1098	ACHPQACSEFMCGGGENLDFQS	1	0.0043
1099	ACSHPMCEGFPCGGGEKPLFQS	1	0.0025	1099	ACTSHCCEPHGCGGGENLYFQS	2	0.0086	1099	GSRQLQCCPAKCGGGENLYFQN	1	0.0071	1099	SLYPTSCRMCQCGGGENLYFQL	1	0.0043
1100	PVPLVKCPPCSCGGGENLYFQS	1	0.0025	1100	ACPHPQCEAAACGGGENLYFQY	2	0.0086	1100	CHPQELCTEPACGGGENLYFQS	1	0.0071	1100	ACHPQNCTYSWCGGGELLYFQS	1	0.0043
1101	NTGCIGCMLSGCGGGENLYFQS	1	0.0025	1101	ACAKSTCCSGPCGGGENLYFQS	2	0.0086	1101	ACPDAQCWGIDCGGGENLYLGA	1	0.0071	1101	ACHPQNCTAPACGGGENLYFQS	1	0.0043
1102	ACPCATCLVHPCGGGENLYFQF	1	0.0025	1102	ACYSSRCCNTGCGGGENLYFQS	2	0.0086	1102	ACHPQACSYSECGGGEDLYFQS	1	0.0071	1102	AACLDGACTPRCGGGENLYFQS	1	0.0043
1103	ACLHKQCAGLSCGGGENLYSQS	1	0.0025	1103	ACCRTPCLRRKCGGGENLYFQS	2	0.0086	1103	ACHPQNCTMNQCGGGENLYFQI	1	0.0071	1103	AACRKDYCQSRCGGGENLYFQW	1	0.0043
1104	ACPCVTCLVHPCGGGENLYFRN	1	0.0025	1104	ACKTQPCKCSPCGGGENLYSES	2	0.0086	1104	AACHPQVCSTECGGGENLCFQS	1	0.0071	1104	ACGLALCSPMLCGGGENRNFQL	1	0.0043
1105	ACSHPMCEGCPCGGGENLYFPE	1	0.0025	1105	ACPHPQCEAAACGGDENLYFQS	2	0.0086	1105	AACHPQNCRPACGGGENLYFQS	1	0.0071	1105	CRAVLCCYYTSCGGGENLYFQS	1	0.0043
1106	ACHDPMCEGFPCGGGENLYQVS	1	0.0025	1106	ACCHPMCEGFPCGGGENLYFQS	2	0.0086	1106	SLCDVSCIAHECGGGENLYSQS	1	0.0071	1106	ACHPQVCSPTECGGDENLYFQS	1	0.0043
1107	ACHTQVCSPPECGGGENLYFQS	1	0.0025	1107	ACTQPACGQDYCGGGENLYFQS	2	0.0086	1107	CHPMACNSETQCGGGENLYFQS	1	0.0071	1107	ACHPQVCSPTECGGGQNLYFQS	1	0.0043
1108	PPPCVTCLVIRCGGGENLYFQS	1	0.0025	1108	ACQSSGCTCTKCGGGENLYFQS	2	0.0086	1108	GCAKPGCAVHQCGGGENLYFQS	1	0.0071	1108	LCGSRPCPRLACGGGENLYFQS	1	0.0043
1109	KLSACSRSCRVCGGGENLYFQS	1	0.0025	1109	ACLQPNCLQRACGGGENLYFQS	2	0.0086	1109	ACHPQVCSHTLCGGGENLYFRP	1	0.0071	1109	ACRQNCTEPACCGGGENLYFQS	1	0.0043
1110	GCLHPQCEAAACGGGENLYFQS	1	0.0025	1110	ACPAHPCTVRCCGGGENLYFQS	2	0.0086	1110	ACMSRRCYRLHCGGGENLYFQS	1	0.0071	1110	CWGFTLCSPMLCGGGENLYFSS	1	0.0043
1111	FAACPCVTCAWCGGGENLYFQS	1	0.0025	1111	ACAKSGCCPGSCGGGENLYFQS	2	0.0086	1111	ACKQLACRQPICGGGENLYLQA	1	0.0071	1111	ACRCRSCVSPKCGGGENLYFQS	1	0.0043
1112	ACEQTRCSTTQCGGGENLYFQS	1	0.0025	1112	ACVGSRCSKRRCGGGENLYFQS	2	0.0086	1112	SCPCVTCLVHPCGGGENLYFQF	1	0.0071	1112	RPVLSPCAQNCCGGGENLYFQS	1	0.0043
1113	AACRWGCTVQHCGGGENLYFQS	1	0.0025	1113	ACSVRQCSKCICGGGENLYFQS	2	0.0086	1113	ACHPQNCPTQPCGGGETLYFQS	1	0.0071	1113	AACHPQVCIVTCGGGENLYFQS	1	0.0043
1114	CKLHPMCEGFPCGGGENLYFQS	1	0.0025	1114	ACHPQNCTEPACGGGENLYFRS	2	0.0086	1114	ACHPQNCTEPQCGGGENLYFQS	1	0.0071	1114	ACNHTPCHTRACGGGENLYFQS	1	0.0043
1115	NIGPMLSCGCPCGGGENLYFQS	1	0.0025	1115	ACLDQQCGAPTCGGGENLYFQS	2	0.0086	1115	ACRPQVCDRQMCGGGENLYFQS	1	0.0071	1115	ACHPQNCTEPACGGGENVLFQS	1	0.0043
1116	PVHPCQCEAAACGGGENLYFQS	1	0.0025	1116	ACAPGMCEGFPCGGGENLYFQS	2	0.0086	1116	ACQPQVCSPQECGGGENLYFQS	1	0.0071	1116	ACSPHHCQSEICGGGENLYSQS	1	0.0043
1117	ACLSLSCPRTHCGGGENLYFQS	1	0.0025	1117	ACVNSWCCKAPCGGGENLYFQS	2	0.0086	1117	ACETEACSVGNCGGGENLYFQS	1	0.0071	1117	CGLLQQCHSSQCGGGENLYFQS	1	0.0043
1118	ACHHPMCEGFPCGGGENLYFPK	1	0.0025	1118	ACAPHGCRTQQCGGGENLYFQS	2	0.0086	1118	ACVAVTCAGHQCGGGQNLYFQS	1	0.0071	1118	ACQRLCCYQQPCGGGENLYFQS	1	0.0043
1119	ACPCVTCLLHPCGGGENLYSES	1	0.0025	1119	ACCTRHCSPSRCGGGENLYFQS	2	0.0086	1119	PCHPQNCLAPSCGGGENLYFQS	1	0.0071	1119	ACRPRKCSCQTCGGGENLYFQS	1	0.0043
1120	ACPCVTCLVHPCSSGENLYFQS	1	0.0025	1120	ACHPCECVSLSCGGGENLYFQS	2	0.0086	1120	ACHPQNCLAPSCGGGENLYSVA	1	0.0071	1120	ACPLNDCHPQFCGVGENLYFQS	1	0.0043
1121	CGHRQFCISPECGGGENLDFQS	1	0.0025	1121	ACSQHHCRTGMCGGGENLYFQS	2	0.0086	1121	ACHPQNCTEPACGGGENLFTPS	1	0.0071	1121	ACRSPRCTRCICGGGENLYFQS	1	0.0043
1122	ACSVLMCEGFPCGGGENLYFQS	1	0.0025	1122	ACPSHRCCARPCGGGENLYFQS	2	0.0086	1122	GCPCATCLVHPCGGGENLYFQS	1	0.0071	1122	ACHPQVCSPTECGGGENLYFQW	1	0.0043
1123	ACPHYSCVQHNCGGSQNLYFQS	1	0.0025	1123	ACSHPMCEGFPCGGGENMYFQS	2	0.0086	1123	ACLTAQCPLRSCGGGENRDFQS	1	0.0071	1123	ACPPPLCLPRTCGGGENLDFQS	1	0.0043
1124	ACPHYSCVQHNCGGGENLYFQS	1	0.0025	1124	ACSHKQCLCPSCGGGENLYFQS	2	0.0086	1124	LCCCIASVLVSCGGGENLYFQL	1	0.0071	1124	GLSAQCCYQQPCGGGENLYFQS	1	0.0043
1125	CTLHPQCEGQDCGGGENLYFQS	1	0.0025	1125	ACCKTSCPYAICGGGENLYFQS	2	0.0086	1125	ACPCVTCLVHPCGGGENLLFRV	1	0.0071	1125	ACQQLLCFRWICGGGENLYFHA	1	0.0043
1126	ACSHPMCEGFPCGGGENLYLSS	1	0.0025	1126	ACSHPMCEGFPCGGGENLYSKS	2	0.0086	1126	ACDPQVCSPTECGGGENLYFQS	1	0.0071	1126	ACQHAQCNLRLCGGGENLYFQS	1	0.0043
1127	GLANIYCCASKCGGGENLYFQS	1	0.0025	1127	ACVFSRCQQQSCGGGENLYFQS	2	0.0086	1127	ACETEVCYSGWCGGGENLYFQS	1	0.0071	1127	ACSSLSCSGKKCGGGENLYFQS	1	0.0043
1128	AACILHMCRPCCGGGENLYFQS	1	0.0025	1128	ACPHPQCEAAACGGGENRYFQS	2	0.0086	1128	ACTAYHCTMQQCGGGENLYFQS	1	0.0071	1128	ACKQLACRQPICGGGENLDFQS	1	0.0043
1129	ACPNRSCTIQPCGGGENRYFQS	1	0.0025	1129	ACKQLCCPMAPCGGGENLYFQS	2	0.0086	1129	ACHPMNCNTPTCGGGENLYFQS	1	0.0071	1129	GLYFSHCGQPCCGGGENLYFQS	1	0.0043
1130	ACPCVTCLVHPCGRSENLCFQS	1	0.0025	1130	ACLCPDCCGRACGGGENLYFQG	2	0.0086	1130	ACRPQNCQETQCGGGENLYFQS	1	0.0071	1130	CHPQNCKWQLVCGGGENLYFQS	1	0.0043
1131	ALACVTCLVHPCGGGQNLYFQS	1	0.0025	1131	AACKTQPQCSPCGGGENLYFQS	2	0.0086	1131	CRSLCDVSWHPCGGGENLYFQS	1	0.0071	1131	ACRPHSCSLASCGGGENLYFQS	1	0.0043
1132	AACRVTCLVHLCGGGENLYFQF	1	0.0025	1132	ACHRTSCTCAKCGGGENLYFQS	2	0.0086	1132	ACHPQNCTEPACGRQRNLYFQS	1	0.0071	1132	ACHPQPCTMTVCGGGENLYFQS	1	0.0043
1133	ACNPPQCEGQDCGGGENLYFQS	1	0.0025	1133	ACCTSSCPRRMCGGGENLYFQY	2	0.0086	1133	ACNPRPCYHFTCGGGENWYFQS	1	0.0071	1133	ACHPQNCTMNQCGGGENLYFQL	1	0.0043
1134	ACDVPPCQHKDCGGGENLYFQS	1	0.0025	1134	ACRSAGCKCPECGGGENLYFQS	2	0.0086	1134	QCSSVTCLVHPCGGGENLYFQS	1	0.0071	1134	ACTTASCAQRPCGGGENLYSSL	1	0.0043
1135	ACHVPPCRRKDCGGGENRYFSF	1	0.0025	1135	ACHPQHCSLSICGGGENLYFQS	2	0.0086	1135	GCLCAMCLVHPCGGGESLYFQS	1	0.0071	1135	ACPLSSCPWPTCGGGENLYFQS	1	0.0043
1136	ACRNSACKRCQCGGGENLYFAS	1	0.0025	1136	ACHPLRCCRTRCGGGENLYFQS	2	0.0086	1136	CLYPQVCHPVACGGGENLYFQS	1	0.0071	1136	ACPSRQCSPMLCGGGENLYFQS	1	0.0043
1137	PFFCVTCLVHPCGGGENLYFQS	1	0.0025	1137	ACHPQNCTEPACGGGENLYSSL	2	0.0086	1137	GLSSAECCGPACGGGENLYFQS	1	0.0071	1137	ACMSQNCPQFQCGGGENLYFQS	1	0.0043
1138	ACSLSMCVGIPCGGGENRYFQS	1	0.0025	1138	ACSRPGCSQKCCGGGENLYFQS	2	0.0086	1138	AACHQNCTEPACGGGENLYFQS	1	0.0071	1138	ACPSPQCKLFACGGGESLYFQS	1	0.0043
1139	ACLTRQCSPIRCGGGENLYFQS	1	0.0025	1139	ACHTRCCVAQNCGGGENLYFQS	2	0.0086	1139	PCPCVTCLVHPCGGGENLLFQS	1	0.0071	1139	ACRCSRCNHRQCGGGENLYFQS	1	0.0043
1140	ACHPQARCPTECGGGENLYFQS	1	0.0025	1140	ACVKQACHCVSCGGGENLYFQS	2	0.0086	1140	ACPLQLCPQTSCGGGENLYSSL	1	0.0071	1140	GLCSPTCERYKCGGGENLYFQS	1	0.0043
1141	CTSHPMCEGFPCGGGENLYFQS	1	0.0025	1141	ACPHPQCEAAACGGGESLYFQS	2	0.0086	1141	ACHEQNCTMNQCGGGENLYFQS	1	0.0071	1141	ACHATQCPHVLCGGGENLYFPD	1	0.0043
1142	CPCVTCLVPFECGGGENLYFQS	1	0.0025	1142	ACNQRRCTSRCCGGGENLYFQS	2	0.0086	1142	ACICVTCLVHPCGGGENLYFQS	1	0.0071	1142	HCRQLLCFRWICGGGENLYFHL	1	0.0043
1143	ACIRQNCTEPACGGGENLYFQS	1	0.0025	1143	ACHCKLCKPASCGGGENLYFQV	2	0.0086	1143	ACHPQNCTERACGGGENLYFHS	1	0.0071	1143	ACPSRQCCNMYCGGGENLYFHI	1	0.0043
1144	CGRHPMCEGFPCGGGENLYFQS	1	0.0025	1144	ACHLSCCQPSPCGGGENLYFQS	2	0.0086	1144	ACKQLACRQPICGGGENLYFRV	1	0.0071	1144	ACHPQNCTEPACGGGEDLLLQS	1	0.0043
1145	ACTRKHCEQQPCGGGENLYFQS	1	0.0025	1145	ACCPKQCFRARCGGGENLYFQS	2	0.0086	1145	CGLSSADCTTACGGGENLYFQS	1	0.0071	1145	GLSCVNCTMNQCGGGENLYFQS	1	0.0043
1146	ACRHPMCEGFPCGGGENLYFSS	1	0.0025	1146	ACTRPNCHQRCCGGGENLYFQS	2	0.0086	1146	ACHPQFCQTAPCGGGENLYSVA	1	0.0071	1146	CGLSCSCVQRRCGGGENLYFQS	1	0.0043
1147	ACACVTCLVHPCGGGENLYFRR	1	0.0025	1147	ACLNMCCWGYQCGGGENLYFQS	2	0.0086	1147	ACPCVTCLVHPCGGGENRHVQS	1	0.0071	1147	CHPQNCTKEPACGGGENLYFQS	1	0.0043
1148	AACPCVTCLVYRGGGENLYFQS	1	0.0025	1148	ACPTPRCSKRSCGGGENLYFQS	2	0.0086	1148	ACPCVTCICHPCGGGENLYFQS	1	0.0071	1148	AACRASCTRQPCGGGENLYFQS	1	0.0043
1149	ACTDPQCEGQDCAGGENLYFQS	1	0.0025	1149	ACPHPQCEAAACGGGENLYFPV	2	0.0086	1149	ACPEPPCQRWECGGGENLYFQS	1	0.0071	1149	ACHPQNCTRAACGGGENLYFQS	1	0.0043
1150	ACSHPMCEGFPCGGGENLLFQP	1	0.0025	1150	ACCRTDCTDSACGGGENLYFQS	2	0.0086	1150	ACLPQTCRQPWCGGGENLYFQS	1	0.0071	1150	ACRKQCCVTPQCGGGENLYFPV	1	0.0043
1151	CNGSSMCEGFPCGGGENLYFQS	1	0.0025	1151	ACQRSGCSRCHCGGGENLYFQS	2	0.0086	1151	ACHAQNCTMNQCGGGENLYFQS	1	0.0071	1151	HCHPQVCSPTECGGGENLYFQS	1	0.0043
1152	CASYRMCVGFPCGGGENLYFQL	1	0.0025	1152	AFKTQPCKCSPCGGGENLYFQS	2	0.0086	1152	ACLLQNCQETQCGGGENLYFQS	1	0.0071	1152	ACPCVTCLVHPCGGGENGYFQS	1	0.0043
1153	PRPCVTCLVHPCGGGENLYFQS	1	0.0025	1153	ACETEVCSVGNCGGGENLYFQS	2	0.0086	1153	PVKRTCCCKSPCGGGENLYFQS	1	0.0071	1153	ACSLLPCPFKSCGGGETRDFQS	1	0.0043
1154	LCGLSLCDVSCIRGGENLYFQS	1	0.0025	1154	ACKTQPCKCSPCGGGENLSFQS	2	0.0086	1154	ACHPQVCSPMLCGGGENLYFQS	1	0.0071	1154	ACHPQNCTEPACGGGENLTLSS	1	0.0043
1155	ACLQPTCAVMCCGGGENLLLQS	1	0.0025	1155	ACSRPMCEGFPCGGGENLYFQS	2	0.0086	1155	ASRQLQCCPAKCGGGENLYFQS	1	0.0071	1155	ACYPTQCRMCQCGGDENLYFQS	1	0.0043
1156	HCPHPQCEAAACGGGENLYFPV	1	0.0025	1156	CGLSASCEAAACGGGENLYFQS	2	0.0086	1156	LSLCDMCSWHPCGGGENLYFQS	1	0.0071	1156	ACTTLQCLRHACGGGENLYFRS	1	0.0043
1157	ACPCVTCLVHPCGGGENLYFTC	1	0.0025	1157	ACCTSSCPRRMCGGGENLYFQP	2	0.0086	1157	ACHPQVCHPQFCGGGENLFFRV	1	0.0071	1157	ACPKLDCEKLNCGGGENLDSQS	1	0.0043
1158	SCLQSSDVCEGCGGGENLYFQF	1	0.0025	1158	ACRATPCLQKCCGGGENLYFQS	2	0.0086	1158	ACHPQVCHPVACGGGENLYYRY	1	0.0071	1158	CFIPYNCTEPACGGGENLYFQL	1	0.0043
1159	ACALPTCQPDHCGGGENLYLHE	1	0.0025	1159	ACHPQFCISPECGGGENLYFQS	2	0.0086	1159	ACHPINCTEPACGGGENLYFQS	1	0.0071	1159	AACHHKCTEPACGGGENLYFQS	1	0.0043
1160	ACDHQLCPARMCGGGENLYFQS	1	0.0025	1160	ACMQTPCSTRTCGGGENLYFQS	2	0.0086	1160	ACRCEHCPWPQCGGGENLYSES	1	0.0071	1160	ACHPQNCCGPACGGGENLYFQS	1	0.0043
1161	CGLQQFCISPECGGGENLYFQS	1	0.0025	1161	ACPACNCQLQKCGGGENLYFQS	2	0.0086	1161	LRPCVTCLVHPCGGGENLYFQS	1	0.0071	1161	ACHTMACPGHPCGGGENLSFQS	1	0.0043
1162	ACSLSDGCRGICGGGENLYFQS	1	0.0025	1162	ACQKKDCPCQACGGGENLYFQS	2	0.0086	1162	ACRPMACNSETCGGGENLYFQS	1	0.0071	1162	ACQSLWCTCNLCGGGENLYSQS	1	0.0043
1163	ACTHPQCEGQDCGGGEKFYFQI	1	0.0025	1163	ACCRPKCRQATCGGGENLYFQS	2	0.0086	1163	AACRVTCLVHPCGGGENLYFQS	1	0.0071	1163	ACHPQNCTEPACGGGGNPDFQS	1	0.0043
1164	SCSHLMCEGFPCGGGENLYFHF	1	0.0025	1164	ACSHPMCEGFPCGGGENLYGPT	2	0.0086	1164	ACKQLACWQLICGGGENRYFQL	1	0.0071	1164	ACLPHGCTTSYCGGGENLYFQS	1	0.0043
1165	ACPCVTCLVHPCGGGENLYSML	1	0.0025	1165	ACRQCLCCLTPCGGGENLYFQS	2	0.0086	1165	ACHPQVCSPTECGGCGNLYFQS	1	0.0071	1165	ACHPQYCPDQPCGGGENRHFES	1	0.0043
1166	ACSHPMCEGFPCGGGENLYFAR	1	0.0025	1166	ACPTHACQKRRCGGGENRYFQS	2	0.0086	1166	LSLCGTCLVHPCGGGENLYFQS	1	0.0071	1166	TSPCVTCLVHPCGGGENLYFQS	1	0.0043
1167	ACAQLSCREDNCGGGENLYFHD	1	0.0025	1167	ACQRKCCTRQRCGGGENLYFQS	2	0.0086	1167	ACPCVTCLVHPCGGGENLYFQI	1	0.0071	1167	GLCQSWCCKAPCGGGENLYFQS	1	0.0043
1168	ACPCVTCLVHPCGGGENLYSIP	1	0.0025	1168	ACHPPPCRSCPCGGGENLYFQS	2	0.0086	1168	ACPCVTCLVHPCGGGENLLFPI	1	0.0071	1168	ACLPSQCITTLCGGGENLYFQS	1	0.0043
1169	FAACKQCEGFPCGGGENLYFQS	1	0.0025	1169	ACPCVTCLVHPCGGGENLYFRS	2	0.0086	1169	CHPQNCTEPAKCGGGENLYFQS	1	0.0071	1169	ACPLSYCHPQFCGGGENLYFQS	1	0.0043
1170	ACSHPMCEGFPCGGGENLHIFS	1	0.0025	1170	ACQQLLCFRWICGGGENLYLPS	2	0.0086	1170	GLCASPCGSQLCGGGENLYFQS	1	0.0071	1170	ACHPQNCQETQCGGGENLYFRL	1	0.0043
1171	ACGLALCSPMLCGGGENLSSQS	1	0.0025	1171	ACTSSCCYKQQCGGGENLYFQS	2	0.0086	1171	CVTTSPCGSQLCGGGENLYFQS	1	0.0071	1171	ACHPQNCPTQPCGGGENLYSES	1	0.0043
1172	CAGHPMCEGFPCGGGENLYFQS	1	0.0025	1172	LSPSRQCCNMYCGGGENLYFQS	2	0.0086	1172	ACKQFACRQPICGGGENLYFQL	1	0.0071	1172	ACMPHRCALQLCGGGENRDFQS	1	0.0043
1173	ACPCVTCLVHACGGSENLYFQS	1	0.0025	1173	ACPRQACFTQTCGGGENLYFQS	2	0.0086	1173	AACHPQACLTECGGGENLYFQL	1	0.0071	1173	ACPCCRCMAHWCGGGENLYFQS	1	0.0043
1174	AACHPQNCQPACGGGENLYFQS	1	0.0025	1174	ACTSDSCQPKRCGGGENLYFQS	2	0.0086	1174	ACHPQNCTELACGGGENLYFQS	1	0.0071	1174	ACTRSSCAQFRCGGGENLYFPV	1	0.0043
1175	ACSHPMCGALFCGGGENLYFQS	1	0.0025	1175	ACRLALCSPMLCGGGENLYFQS	2	0.0086	1175	LCPCVTCLVHPCGGGENLYFQS	1	0.0071	1175	ACVTTPCSCDWCGGGENLYLAP	1	0.0043
1176	ACSHRMCEGFPCGGGENLYFQS	1	0.0025	1176	ACNHNHCTQPCCGGGENLYFQS	2	0.0086	1176	GLSLCDVSCVSCGGGENLYFQS	1	0.0071	1176	ACPVRPCVQRRCGGGENRYFQS	1	0.0043
1177	RCLFQMCLAHLCGGGENLYFQS	1	0.0025	1177	ACQSLSCLQPDCGGGENLYFQS	2	0.0086	1177	ACTGPACLTSTCGGGENLYFES	1	0.0071	1177	ACHPQVCDRQMCGGGENRYFQS	1	0.0043
1178	ACAFVTCLVHPCGGGENLYFQS	1	0.0025	1178	ACSHPMCEGFPCGGGENLYFRR	2	0.0086	1178	ACHPQACSAALCGGGENLYFPS	1	0.0071	1178	ACHPQNCAGTVCGGGENLYSSL	1	0.0043
1179	CGLSHPMCGFPCGGGENLYFQS	1	0.0025	1179	ACTSNCCPRGLCGGGENLYFQS	2	0.0086	1179	ASACVTCLVHPCGGGENLYFQS	1	0.0071	1179	ACRPTVCSPTECGGDENLYFQS	1	0.0043
1180	WCPCVTCLVHPCGGGENLYFQC	1	0.0025	1180	ACARTKCIAYFCGGGENLYFQS	2	0.0086	1180	ACHPMNCNIPTCGGGENLYSVA	1	0.0071	1180	ACPTKLCNRALCGGGENLYFPV	1	0.0043
1181	ACPCVTCLVHPCGGGENRNFQL	1	0.0025	1181	ACPQLKCAEVICGGGENLYFQS	2	0.0086	1181	ACHPQGCSHHECGGGENLYFQV	1	0.0071	1181	LCGRHRTIGTSCCGGENLYFQS	1	0.0043
1182	GCSHLMCEGFPCGGGENLYFQS	1	0.0025	1182	ACTGECCSALRCGGGENLYFQS	2	0.0086	1182	ACHPQNCTEPACGSGENLYFQS	1	0.0071	1182	ACHPQVCSHTLCGGGENLYTSS	1	0.0043
1183	ACHVLPCDTSQCGGGENLYFQL	1	0.0025	1183	ACCPYKCRKASCGGGENLYFQS	2	0.0086	1183	HCRCEHCPWPQCGGGENLYFQS	1	0.0071	1183	GLSSADCCIFWCGGGENLYFQS	1	0.0043
1184	CGLSLCDALDWCGGGENLYFQS	1	0.0025	1184	ACRCQHCQKSGCGGGENLYFQS	2	0.0086	1184	ACHPQACSEFMCGGDENLYFQS	1	0.0071	1184	GSEQLQCCPAKCGGGENLLFQS	1	0.0043
1185	PCSHPMCEGFPCGGAQNLYFQS	1	0.0025	1185	ACTRRCCPAMNCGGGENLYFQS	2	0.0086	1185	ACKQLACRQPACGGGENLYFQS	1	0.0071	1185	ACHPQNCTYSWCGGVENLYFQS	1	0.0043
1186	ACQQLLCFRWICGGGENLYFRC	1	0.0025	1186	ACHCKLCKPASCGGGENLYSSL	2	0.0086	1186	ACHPQVCDRQMCGGGENLYLPV	1	0.0071	1186	AACPCGMLFARCGGGENLYFQS	1	0.0043
1187	VSPCPMCEGFPCGGGENLYFQY	1	0.0025	1187	ACHRKLCKKRFCGGGENLYFQS	2	0.0086	1187	ACHPQNCTRLRCGGGENLYFQS	1	0.0071	1187	ACIPRPCTRTQCGGGENLYFQS	1	0.0043
1188	VLACGMCLVHPCGGGENLYFQS	1	0.0025	1188	ACSHPNCEGFPCGGGENLYFQS	2	0.0086	1188	ACHPQNCTEPACGGGENLSFPV	1	0.0071	1188	ACAKLLCPPSACGGGENLYFQL	1	0.0043
1189	ACSHPMCEGFPCGGGENLYSIA	1	0.0025	1189	ACTKPCCPSQLCGGGENLYFQS	2	0.0086	1189	PCHPQNCTEPACGGGENLYFQS	1	0.0071	1189	ACAPLKCSFYQCGGGENLYFQS	1	0.0043
1190	LCSHPQCEGQDCGGGENLYFQS	1	0.0025	1190	ACLKLTCACARCGGGENLYFQS	2	0.0086	1190	AIVWACPCGHPCGGGENLYFQS	1	0.0071	1190	AACFQAHCLEPCGGGENLYFQS	1	0.0043
1191	ACDDPMCEGQDCGGGENLYFQS	1	0.0025	1191	ACRCPRCKRGVCGGGENLYFQS	2	0.0086	1191	ACKQLACRQPICGGGGTLLFQS	1	0.0071	1191	ACPSHQCKLHTCGGGENLYFQS	1	0.0043
1192	LSLCDVLLCHPCGGGENLYFQS	1	0.0025	1192	ACPIHRCTQRICGGGENLYFQS	2	0.0086	1192	PSLCVTCLVHPCGGGENLYFQS	1	0.0071	1192	ACQQLLCFRWICGGGEKVYFQS	1	0.0043
1193	ACSHPMCEGFPCGGGKNRYFQL	1	0.0025	1193	ACCTSWCPRRMCGGGENLYFQS	2	0.0086	1193	ACETEVCSVGNCGGGENLFFQS	1	0.0071	1193	ACRSSPCEWPHCGGGENLYFQS	1	0.0043
1194	ACHPQFCSITPCGGGENLYFQL	1	0.0025	1194	ACRHSSCSCSTCGGGENLYFQS	2	0.0086	1194	ACHPQNCTYSWCGGGENLYFQI	1	0.0071	1194	ACPVRPCVQRRCGGGENLYFRS	1	0.0043
1195	ACSHPMCEGFPCGGGENLDASS	1	0.0025	1195	ACHPQACSEFMCGGGENLYFQS	2	0.0086	1195	ACHPQNCQETQCGGGENLYFPA	1	0.0071	1195	ACCPITCQQHWCGGGENLYFQG	1	0.0043
1196	SFAACSCQGFPCGGGENLYFQS	1	0.0025	1196	ACPLHRCHVATCGGGENLYFQS	2	0.0086	1196	PVRCEHCPWPQCGGGENLYFQS	1	0.0071	1196	ACTQPACGQDYCGGGENLYFIL	1	0.0043
1197	ACPCVTCLVHPCGGGENMYFQV	1	0.0025	1197	ACQQLLCFRWICGGGENLYFHL	2	0.0086	1197	GCHPQNCTMNQCGGGENLYFQS	1	0.0071	1197	ACHPQNCRRPACGGGENLYFQS	1	0.0043
1198	ACTTWGCTVQHCGGGENLYFHL	1	0.0025	1198	ACSRRTCHTYQCGGGENLYFQS	2	0.0086	1198	ACHPQNCAGTVCGGGENRHFES	1	0.0071	1198	ACHPQNCDYKPCGGGENLYFQS	1	0.0043
1199	PVVCVTCLVHPCGGGENLYFQY	1	0.0025	1199	ACRNTACPVTLCGGGENLYFQS	2	0.0086	1199	AACPCYVSVHPCGGGENLYFQS	1	0.0071	1199	ACSHGRCCGQCCGGGENLYFQL	1	0.0043
1200	SLCDVSCVSGLCGGGENLYFQS	1	0.0025	1200	ACPLQICRRIRCGGGENLYFQS	2	0.0086	1200	ACYSQQCISGPCGGGENLYFQS	1	0.0071	1200	ACVLALCSPMLCGGGENLYFQS	1	0.0043
1201	QCSHPMCEGFPCGGGENLYFAL	1	0.0025	1201	ACCQKPCKSQHCGGGENLYFQS	2	0.0086	1201	ACHPHNCTEPACGGGENLYFQS	1	0.0071	1201	ACQQFPCSRPTCGGGENLYFQI	1	0.0043
1202	ACRQPSCTGVRCGGGENLYFQS	1	0.0025	1202	ACGPLRCHCSKCGGGENLYFQS	2	0.0086	1202	CLHPQVCSPTECGGGENLYFQS	1	0.0071	1202	ACTTVPCATRACGGGKNLYFQS	1	0.0043
1203	ACSHPMCEGFPCGGGENLYSVP	1	0.0025	1203	ACRGIRCTRNQCGGGENLYFQS	2	0.0086	1203	ACPQVVCAPYRCGGGENLYFQS	1	0.0071	1203	CHPQVCYYPTECGGGENLYFQS	1	0.0043
1204	ACPCVTCLVHPCGGGENLYSRS	1	0.0025	1204	ACTHPQCEGQDCGGGENVYFQS	2	0.0086	1204	ACRCEHCPWPQCGGGENVYFQS	1	0.0071	1204	ACHPQNCPTQSCGGGENLYFAG	1	0.0043
1205	ACTHPQCEGQDCGGGQNLYFQS	1	0.0025	1205	ACVPDKCRCLRCGGGENLYFQS	2	0.0086	1205	ACMKMQCMPLLCGGGENLSSRS	1	0.0071	1205	ACVVLQCCQRDCGGGENLYFQS	1	0.0043
1206	ACPCVTCLVHPCGGGENRSIQS	1	0.0025	1206	ACRSNHCKDCQCGGGENLYFQS	2	0.0086	1206	ACHPQVCDRQMCGGGENLLLQS	1	0.0071	1206	ACHPQNCAGPACGGGENLYFQS	1	0.0043
1207	ACSLTTCPVESCGGGENLYFQS	1	0.0025	1207	ACNGTSCSCVRCGGGENLYFQS	2	0.0086	1207	ACHPQNCTYSWCGGGENLYFRS	1	0.0071	1207	ACRKDYCQQPFCGGGENPHFQS	1	0.0043
1208	GLSGCFCYFIGCGGGENLYFQS	1	0.0025	1208	ACTHPMCEGFPCGGGENLYFQS	2	0.0086	1208	ACHPQNCVHHQCGGGENLYFQA	1	0.0071	1208	ACHPQACSYSECGGGENLYFQL	1	0.0043
1209	ACRHAICEGFPCGGGENLYFQS	1	0.0025	1209	ACQTQCCRHHSCGGGENLYFQS	2	0.0086	1209	ACHPMNCNIPTCGGGGTLYFQS	1	0.0071	1209	ACHPQNCLAPSCGGGENLYFSL	1	0.0043
1210	AACPHPCEAAACGGGENLYFHL	1	0.0025	1210	ACQQLLCFRWICGGGENLYSSL	2	0.0086	1210	ACHAQKCSLVQCGGGENLYFQS	1	0.0071	1210	CVTATQCPSLHCGGGENLYFQS	1	0.0043
1211	ACSHPMCEGFPCGGGGTLYFQS	1	0.0025	1211	ACSHPMCEGFPCGGGENLYFQG	2	0.0086	1211	CKNPQNCTEPACGGGENLYFQS	1	0.0071	1211	ACQRPCCYQQPCGRGENLYFQS	1	0.0043
1212	LSCSSSCRRKDCGGGENLYFQS	1	0.0025	1212	ACPVRLCTVMFCGGGENLYFQS	2	0.0086	1212	ACRCEHCPRPQCGGGENLYFQS	1	0.0071	1212	AACPLVCSPTECGGGENLYFQS	1	0.0043
1213	ACSHPMCEGFPCGGGENLYFRP	1	0.0025	1213	ACQQLLCFRWICGGGENLYFQV	2	0.0086	1213	GSRSCSVCPAKCGGGENLYFQS	1	0.0071	1213	LRACPPEDCCTCGGGENLYFQS	1	0.0043
1214	ACTHPQCEGHDCGGDENLYFQL	1	0.0025	1214	ACQWRSCCLLWCGGGENLYFQS	2	0.0086	1214	ACRQQPCGELECGGGENLYFQL	1	0.0071	1214	ACTCDGCSLRRCGGGENLYFQS	1	0.0043
1215	ACSHPMCEGFPCGGGENLYSQI	1	0.0025	1215	ACGLALCSPMLCGGGENLYFQI	2	0.0086	1215	RACQQHCPWPQCGGGENLYFQS	1	0.0071	1215	ACHPQNCTEPACGGSKHLYFQS	1	0.0043
1216	TCHCVTCLVHPCGGGENLYFHL	1	0.0025	1216	ACKCPPCGQKRCGGGANLYFQS	2	0.0086	1216	SRQLQCCPAQFCGGGENLYFQS	1	0.0071	1216	ACHPQNCAGTVCGGGENLYFQY	1	0.0043
1217	ACTSLACTTRLCGGGENLYFQS	1	0.0025	1217	ACRSPPCSCQTCGGGENLYFQS	2	0.0086	1217	PVLCVTCLVHPCGGGENLYFQS	1	0.0071	1217	ACHPQNCTEPACGGDENLYFQI	1	0.0043
1218	ACAANHCRASSCGGGENLLSQT	1	0.0025	1218	ACSTLCCLSTQCGGGENLYFQS	2	0.0086	1218	ACHPQSCSPHSCGGGENLYFQS	1	0.0071	1218	ACPQHYCPLSQCGGGENLYFQS	1	0.0043
1219	RPCHPMCEGFPCGGGENLYFQS	1	0.0025	1219	ACPTHDCRFQQCGGGENLYFQS	2	0.0086	1219	ACHPMNCQETQCGGGENLYFQL	1	0.0071	1219	AACSHPMCEGCCGGGENLYFQS	1	0.0043
1220	VLRCPPCRRKDCGGGENLYFQS	1	0.0025	1220	ACGLALCSPMLCGGGETLYFQS	2	0.0086	1220	TCDPQVCHPVACGGGENLYFQS	1	0.0071	1220	ACHPTQCRMCQCGGGENLYFQL	1	0.0043
1221	ACPCVTCLVHPCGGGESVYFQS	1	0.0025	1221	ACCRKLCGGLHCGGGENLYFQS	2	0.0086	1221	ACHLQVCDRQMCGGGENLYFPV	1	0.0071	1221	ACHPQYCTMNQCGGGENLYFQS	1	0.0043
1222	ACLIPVCQQVPCGGGENRDLQS	1	0.0025	1222	ACSAQSCRGENCGGGENLYFQS	2	0.0086	1222	ACKQLACRQPICGGGENLYLPV	1	0.0071	1222	ACHPQNCLAPSCGGGESLYFQS	1	0.0043
1223	ACSHPMCEGFPCGGGENLYSSQ	1	0.0025	1223	ACTRPQCVCPTCGGGENLYFQS	2	0.0086	1223	ACHPQNCTEPACGGGENLYFPA	1	0.0071	1223	ACLSHICLPLYCGGGENLYSSL	1	0.0043
1224	ACYSSQCYRPACGGSKNLYFQS	1	0.0025	1224	ACRCSTCLVRNCGGGENLYFQS	2	0.0086	1224	ACHPQNCQETQCGGGENLYFKY	1	0.0071	1224	PACGLALCSRSCGGGENLYFQS	1	0.0043
1225	ACCPVVCNNVLCGGGENLLFLL	1	0.0025	1225	ACHPRPCLYCVCGGGENLYFQS	2	0.0086	1225	ACWCEHCPWPQCGGGENLYFQS	1	0.0071	1225	CRCLPCLVRQSCGGGENLYFQS	1	0.0043
1226	ACHHPMCEGFPCGGGQNLYFQS	1	0.0025	1226	ACKKPQCPVPICGGGENLYFQS	2	0.0086	1226	GSRQLKCCPAKCGGGENLYFQS	1	0.0071	1226	ACPQQLCTALLCGGGENLSFQS	1	0.0043
1227	PAACVTCLVHPCGGGENLYFQS	1	0.0025	1227	ACSSRRCSCSLCGGGENLYFQS	2	0.0086	1227	CCRCEHCPWPQCGGGENLYFQS	1	0.0071	1227	ACHPQNCTYSWCGGGENLYFQG	1	0.0043
1228	ACQHATCSSSSCGGGENLYSSL	1	0.0025	1228	ACKPRLCTCNSCGGGENLYFQS	2	0.0086	1228	RDRQLQCCPAKCGGGENLYFQS	1	0.0071	1228	ACGLALCSPMVCGGGENLYFQS	1	0.0043
1229	ACNDPQCEGQDCGGGENLYFQS	1	0.0025	1229	ACHKRSCCASACGGGKNLYFQS	2	0.0086	1229	ACHPQNCLAPSCGGGETLYFQS	1	0.0071	1229	PCHPQNCQSQLCGGGENLYFPS	1	0.0043
1230	CCPCVTCLVHPCGGGENLYFQV	1	0.0025	1230	ACPHPQCEAAACGGGENLSFQS	2	0.0086	1230	ACHPQNCTEPACGGGENLYSPI	1	0.0071	1230	ACGLALCSPMLCGGGENLYFQY	1	0.0043
1231	GLYCVTCLVHPCGGGENLYFQS	1	0.0025	1231	ACTSHCCGRAPCGGGENLYFQS	2	0.0086	1231	ACPCVTCLVHPCGGGENLYLHY	1	0.0071	1231	ACHPQNCTEPACGGGENLYSKS	1	0.0043
1232	ACWLRSCTSPSCGGGENLYFQS	1	0.0025	1232	ACTRQHCAPSACGGGENLYFQS	2	0.0086	1232	ACPCVTCLVHRCGGGENLCFPA	1	0.0071	1232	ACTTVPCATRACGGGENLYFPV	1	0.0043
1233	ACPCVTVLVHPCGGGENLYFQS	1	0.0025	1233	ACRQKCCHVSRCGGGENLYFQS	2	0.0086	1233	ACPCVTCLVHRGGGGENLYFQS	1	0.0071	1233	ACGLALCSPMLCGGGENLLLQS	1	0.0043
1234	ACSHPMCEGFPCAGGENLYFHL	1	0.0025	1234	ACFLQHCNLQACGGGENLYFQS	2	0.0086	1234	AELEPQCCPAKCGGGENLYFQS	1	0.0071	1234	ACHPQVCSPTECGGGENLYLQS	1	0.0043
1235	RACRVMCLVHPCGGGENLYFQS	1	0.0025	1235	ACHATKCTCFMCGGGENLYFQS	2	0.0086	1235	ACHPLDCTMNQCGGGENLYFQS	1	0.0071	1235	ACEPQNCTYSWCGGGENLYFQS	1	0.0043
1236	ACGLALCSPMLCGGGENLYFHL	1	0.0025	1236	ACGAPSCSSRCCGGGENLYFQS	2	0.0086	1236	ACHPQVCSPTECGGGENLYSVA	1	0.0071	1236	ACRPQACSAALCGGGENLYFQS	1	0.0043
1237	GLHTQRCCQRKCGGGENLYFQS	1	0.0025	1237	ACIQPPCVRRICGGGENLYFQL	2	0.0086	1237	ACHPQNCLTQTCGGGENLYFPV	1	0.0071	1237	ACAWYACLVPRCGGGENLYFQS	1	0.0043
1238	LQACVTCLVHPCGGGENMYFQS	1	0.0025	1238	AACPQHRCSRLCGGGENLYFQS	2	0.0086	1238	ACHPQVCDRQMCGGGENLYFRS	1	0.0071	1238	ACHPQVCPQTDCGGGENLYFHI	1	0.0043
1239	ACSHPQCEGQDCGGGENLLYSS	1	0.0025	1239	ACGLALCSPMLCGGGENLYFQA	2	0.0086	1239	ACHPMNCNIPTCGGGENLYSSL	1	0.0071	1239	ACPMLKCLRAQCGGGENLYFQF	1	0.0043
1240	AACPHPQCDVVCGGGENLYFQS	1	0.0025	1240	ACSHPMCEGFPCGGGENLYFRY	2	0.0086	1240	GPVRFECCSLQCGGGENLYFQS	1	0.0071	1240	ACHRQACQTLNCGGGENLYFQS	1	0.0043
1241	ACHCIRVTLFACGGGENLYFQS	1	0.0025	1241	ACTLAQCGEQMCGGGENLYFQS	2	0.0086	1241	ACKQLACRQPICGGGENLYFQQ	1	0.0071	1241	ACSQWSCARIQCGGGENRDFQS	1	0.0043
1242	ACHPQFCQTARCGGGENLYFPC	1	0.0025	1242	ACSHPMCEGFPCGGSENLYFQS	2	0.0086	1242	GSRQLQCCPAKCGGGENLYFQA	1	0.0071	1242	ACNPQVCDRQMCGGGENLYFQS	1	0.0043
1243	ACPHPQCEGQDCGGGENLYFQS	1	0.0025	1243	PCPHPQCEAAACGGGENLYFQS	2	0.0086	1243	ACPCWTCLVHPCGGCENLYFQS	1	0.0071	1243	ACPCRYCPLQRCGGGENPHFQS	1	0.0043
1244	ACRHPMCEGFPCGGGENLYFRS	1	0.0025	1244	ACQRTSCRQMQCGGGENLYFQS	2	0.0086	1244	ACHPQNCTEPACGGSRNLLFQS	1	0.0071	1244	ACPPLPCSLHMCGGGENLWGQP	1	0.0043
1245	CSHPMCEGFPCCGGGENLYFQS	1	0.0025	1245	LSCMSSCPRRMCGGGENLYFQS	2	0.0086	1245	ACPCVTCIVHPCGGGKNLYFPS	1	0.0071	1245	AACHPQNCQQSCGGGENLYFQS	1	0.0043
1246	GLLCVTCLVHPCGGGENLYFQS	1	0.0025	1246	ACRELSCCHRSCGGGENLYFQS	2	0.0086	1246	QNCPQVCSPTECGGGENLYFQS	1	0.0071	1246	ACDSLRCQHQSCGGGENLYFHI	1	0.0043
1247	ACSHPTCEGFPCGGGENLYFQL	1	0.0025	1247	ACHPQNCPQEPCGGGENLYFQS	2	0.0086	1247	ACHPQVCPTQPCGGGENLYFQS	1	0.0071	1247	ACTLALCAAPACGGGENLYSSL	1	0.0043
1248	ACQMRSCDMLQCGGGENMYFPV	1	0.0025	1248	ACPTLSCLIPRCGGGENLYFQS	2	0.0086	1248	ACHPQNCYETQCGGGENLYFQS	1	0.0071	1248	ACHPQNCQETQCGGGENLYSSL	1	0.0043
1249	ACTTWGCTAQHCGGSRNLYSQS	1	0.0025	1249	ACCPKRCRQRQCGGGENLYFQS	2	0.0086	1249	ACHPQVCSHTLCGGGENLDFQS	1	0.0071	1249	ACANHWCCKAPCGGGENLYFPV	1	0.0043
1250	CSHPMCVGILPCGGGENLYFQS	1	0.0025	1250	ACCPPRCKKHKCGGGENLYFQS	2	0.0086	1250	ACHPQNCQETQCGGGENLYSVA	1	0.0071	1250	ACSQRACPQLTCGGGENLYFQS	1	0.0043
1251	ACSPILCSRRTCGGGENLYFQS	1	0.0025	1251	ACNPASCSCRGCGGGENLYFQS	2	0.0086	1251	ACHPQNCPYSWCGGGENLYFQS	1	0.0071	1251	ACQQLLCFRWICGGGENLYFQV	1	0.0043
1252	ACIVHPCRPSICGGGENLYLEC	1	0.0025	1252	ACRSTNCICVTCGGGENLYFQS	2	0.0086	1252	GKLELQCCPAKCGGGENLYFQS	1	0.0071	1252	ACVPSPCTQPVCGGGENLYFQS	1	0.0043
1253	AACSHPMCEQFCGGGENLYFQS	1	0.0025	1253	ACRPRPCANRQCGGGENLYFQS	2	0.0086	1253	ACPCVTCLVHPCGGGENLYCFQ	1	0.0071	1253	ACHPQNCTYSWCGGGEKLLFQS	1	0.0043
1254	ACHHLMCEGFPCGGGENLYFQS	1	0.0025	1254	ACHSARCQCLNCGGGENLYFQS	2	0.0086	1254	ACHPQVCSPTECGGGGKLYFQS	1	0.0071	1254	CLSSQNCTEPACGGGENLYFQS	1	0.0043
1255	ACLVVQCPTNYCGGGENLYFQS	1	0.0025	1255	ACRPLTCSCSRCGGGENLYFQS	2	0.0086	1255	ACRCERCRWPQCGGGENLFFQS	1	0.0071	1255	ACHPQNCSYQPCGGGENLYFQS	1	0.0043
1256	ACRHQSCLLFACGGGGNRYFQS	1	0.0025	1256	ACQPPSCHCKSCGGGENLYFQS	2	0.0086	1256	ACLQSACPSYSCGGGENRYFQS	1	0.0071	1256	ACRRRPCATSRCGGGENLYSHI	1	0.0043
1257	ACDHPMCEGFPCGGGENLYFHL	1	0.0025	1257	AACHPPCDYRFCGGGENLYFQS	2	0.0086	1257	ACHPQFCISSECGGGENLYFQS	1	0.0071	1257	CCIRRIVQEPACGGGENLYFQS	1	0.0043
1258	ACGHSMCEGFPCGGGENLYFQS	1	0.0025	1258	ACLGRPCWQQSCGGGENLYLSL	2	0.0086	1258	ACHPQNCPTQPCGGGENLYLQS	1	0.0071	1258	ACHPQACTEPACGGGENLYFQS	1	0.0043
1259	ACTHPQCEGQDCGGGGNLYFQS	1	0.0025	1259	ACPVAMCLACSCGGGENLYFQS	2	0.0086	1259	ACRQIGCPNIWCGGGENLYFQS	1	0.0071	1259	ACHPQNCTEPACGGGENLSTSS	1	0.0043
1260	ACSHPTCEESPCGGGENLYFEF	1	0.0025	1260	ACGLALCSPMLCGGGENLYFQR	2	0.0086	1260	ACHPQSCNKQNCGGGENLYSQS	1	0.0071	1260	ACQQFPCSRPTCGGGENLYSKS	1	0.0043
1261	ACSTQSCTPPCCGGGENLYFQS	1	0.0025	1261	ACSPKHCLKAFCGGGENLYFQS	2	0.0086	1261	ACHPQNCQEDQCGGGENLYFQS	1	0.0071	1261	ACLHRPCRPNACGGGENLLLQS	1	0.0043
1262	ACHPQFCISPECGGGENVYFQS	1	0.0025	1262	ACCHARCSSRRCGGGENLYFQS	2	0.0086	1262	FAACHPQNCTECGGGENLYFQS	1	0.0071	1262	ACWSRLCTSPACGGGENLYFHI	1	0.0043
1263	ACPCVTCLVHPCGGGANLYLQS	1	0.0025	1263	ACTLPTCCPPLCGGGENLYFQS	2	0.0086	1263	ACHPQNCPEPACGGGKNLYFQS	1	0.0071	1263	AACNPLACRAQCGGGENLYFQS	1	0.0043
1264	ACSHPMCAVFPCGGGENLYFQS	1	0.0025	1264	ACTRTSCRPEWCGGGENLYFQS	2	0.0086	1264	ACHPQACNSRSCGGGENLYSSL	1	0.0071	1264	ACHPQNCTMNQCGGGENLYFQG	1	0.0043
1265	ACLGPTCNIQNCGGGENLYLQS	1	0.0025	1265	ACHCKLCKPASCGGGENLYLPV	2	0.0086	1265	CAESVVCETDQCGGGENLYFQS	1	0.0071	1265	PVSCKNCTYSWCGGGENLYFQY	1	0.0043
1266	ACPHPQCEAAACGGGENLYFQF	1	0.0025	1266	ACRLTNCRQTGCGGGENLYFQS	2	0.0086	1266	CGLSSAVLSCRCGGGENLYFQS	1	0.0071	1266	ACRKDYCNIPTCGGGENLYFQS	1	0.0043
1267	ACPCVTCLKHLCGGGENLYFQS	1	0.0025	1267	ACHNGSCQCASCGGGENLYFQS	2	0.0086	1267	ACHPQNCAGTVCGGGENLYFPS	1	0.0071	1267	ACQQFPCSCLMCGGGENLYFQS	1	0.0043
1268	ACLTRQCVESTCGGGETCYFQS	1	0.0025	1268	ACQSSSCVSNQCGGGENLYFQS	2	0.0086	1268	ACHPQNCSGTQCGGGENLYFQS	1	0.0071	1268	CGGSRGCTLGLCGGGENLYFQS	1	0.0043
1269	SFAACAHPECNCGGGENLYFQS	1	0.0025	1269	ACAPGGCFPSLCGGGENLYFQS	2	0.0086	1269	ACETEVCSVGNCGGGENLYSSL	1	0.0071	1269	ACQRPCCYQQPCGGGENLYFPV	1	0.0043
1270	PCVCVTCLVHPCGGGENLYFQS	1	0.0025	1270	ACNSRCCLQRKCGGGENLYFQS	2	0.0086	1270	ACPCVTCLVHPCGCGENLYFQS	1	0.0071	1270	FCGLSCTVYSWCGGGENLYFQS	1	0.0043
1271	ACPCVTCLVHPCGGGQNAYFQS	1	0.0025	1271	ACAPCRCRPQSCGGGENLYFQS	2	0.0086	1271	ACHPQVCSTFVCGGGENLYFQS	1	0.0071	1271	RCVISPCQALDCGGGENLYFQS	1	0.0043
1272	CGLSDLQLQCRCGGGENLYFQS	1	0.0025	1272	GCNRTDCCYGHCGGGENLYFQS	2	0.0086	1272	ACYPLICAGTLCGGGENLYLPS	1	0.0071	1272	ACQQLLCFRWICGGGENLYFQW	1	0.0043
1273	ACPHPMCEGFPCGGGENLYFQS	1	0.0025	1273	ACCPKHCNRTTCGGGENLYFQS	2	0.0086	1273	ACHPQNCPTQPCGGGENLSFQS	1	0.0071	1273	ACSQSHCPSAYCGGGENVYFQS	1	0.0043
1274	AACHVPCRRKDCGGGENLYFQS	1	0.0025	1274	GLSSAVCTRCVCGGGENLYFQS	2	0.0086	1274	AACHPQVCLTQCGGGENLYFQS	1	0.0071	1274	CGGSRLCEPVPCGGGENLYFQS	1	0.0043
1275	RCCRSKCNQIRCGGGENLYFQS	1	0.0025	1275	ACRTPVCSRRLCGGGENLYFQS	2	0.0086	1275	PYPCVTCLVHPCGGGENLYFQS	1	0.0071	1275	ACSQSHCPQTACGGGENLYFQS	1	0.0043
1276	AACPCVTLVHPCGGGENLYFQS	1	0.0025	1276	ACCPKTCSRPTCGGGENLYFQS	2	0.0086	1276	ACHPQNCSYSWCGGGENLYFQS	1	0.0071	1276	ACQMPACPYSTCGGGENRYFQS	1	0.0043
1277	GLSLCDVSCIWCGGGENLYFQS	1	0.0025	1277	ACRPPKCYCHACGGGENLYFQS	2	0.0086	1277	AEVGSQCCPAKCGGGENLYFQS	1	0.0071	1277	ACHPQNCQEPACGGGENLYFSL	1	0.0043
1278	ACPCVTCLVHPCGGGEAAYFQS	1	0.0025	1278	ACCKHQCNLMLCGGGENLYFQS	2	0.0086	1278	ACHPQVCHPVACGGGENLLFQS	1	0.0071	1278	ACRPITCQQHWCGGGENLYYLT	1	0.0043
1279	ACHSCNCEGFPCGGGENLYFQS	1	0.0025	1279	ACSHLMCEGFPCGGGENLYFQS	2	0.0086	1279	ACGLALCSPTLCGGGENLYFQS	1	0.0071	1279	ACHQQNCQETQCGGGENLYFQS	1	0.0043
1280	ACSHPMCEGFPCGGGGKLYFQS	1	0.0025	1280	ACPPKSCPCVKCGGGENLYFQS	2	0.0086	1280	ACHPQVCSPTECGGGESLYFQS	1	0.0071	1280	ACYCNNRWNQPCGGGENLYFQS	1	0.0043
1281	CPCVAACLVHPCGGGENVYFQS	1	0.0025	1281	ACRHSGCRRQRCGGGENLYFQS	2	0.0086	1281	ACRPQQCDRPPCGGGGNLYFQS	1	0.0071	1281	ACPQPMCPHVDCGGGENLYFHV	1	0.0043
1282	ACGPRSCAQYSCGGGENLYFHL	1	0.0025	1282	ACCRTSCRPGSCGGGENLYFQS	2	0.0086	1282	ACHPQNCAGTVCDGGENLYFQS	1	0.0071	1282	ACAAKVCSLLLCGGGENLYFQV	1	0.0043
1283	ACSHPRCEGFPCGGGENLYFQS	1	0.0025	1283	ACQLTLCSFHSCGGGENLYFQS	2	0.0086	1283	LSDCVCPALRSCGGGENLYFQS	1	0.0071	1283	CGLRTWCHLTQCGGGENLYFQS	1	0.0043
1284	ACSHPMCEGFPCSGGENLYFQS	1	0.0025	1284	ACHPQVCHPVACGGGENLYFQS	2	0.0086	1284	ACHPQNCQETQCGGGENLYFQP	1	0.0071	1284	ACGLALCSPMLCGGGENLYFQG	1	0.0043
1285	RPVLPCCQPSRCGGGENLYFQS	1	0.0025	1285	ACHPRLCVVYRCGGGENLYFQS	2	0.0086	1285	CCGYCNCNEPACGGGENLYFQS	1	0.0071	1285	ACPPPLCFLRTCGGGENLYFQS	1	0.0043
1286	ACPRPVCAPVQCGGGENLYFQL	1	0.0025	1286	ACGRQRCCRQACGGGENLYFQS	2	0.0086	1286	ACHPQVCHPVACGGGENLYFHC	1	0.0071	1286	ACCPNACTRKGCGGGENLYFQS	1	0.0043
1287	GLCASTCQPDHCGGGENLYFQS	1	0.0025	1287	ACRTTSCGNHCCGGGENLYFQS	2	0.0086	1287	AACPCVVCCHPCGGGENLYFQS	1	0.0071	1287	GCGLALCSPMLCGGGENLYFQS	1	0.0043
1288	CLIPQECKGQDCGGGENLYFQS	1	0.0025	1288	ACKEPLCEYQHCGGGENLYFQS	2	0.0086	1288	ACHPQNCTEPACGGGENLYFHV	1	0.0071	1288	ACHPQNCTEPACGGGENQYFQS	1	0.0043
1289	FAACTMCEGFPCGGGENLYFQS	1	0.0025	1289	ACGLALCSPMLCGGGENLLLQS	2	0.0086	1289	ACHPQVCDRQMCGGGENLSSVS	1	0.0071	1289	LCYWQNCQETQCGGGENRDFQS	1	0.0043
1290	ACHKRQCRPLACGGGESLYFQS	1	0.0025	1290	GSRHMYCYYPCCGGGENLYFQS	2	0.0086	1290	VCHPQSCSPHSCGGGENSYFQS	1	0.0071	1290	ACHPQNCPTQPCGGGENLYFQW	1	0.0043
1291	ACHPQNCSYKPCGGGENLLFQS	1	0.0025	1291	ACHQQPCCKHACGGGENLYFQS	2	0.0086	1291	CVSGPACLTSTCGGGENLYFQS	1	0.0071	1291	ACPLNECHPQFCGGGENLYFQS	1	0.0043
1292	CSHPLMCEGFPCGGGENLYFQS	1	0.0025	1292	HCLTAQCPLRSCGGGENLYFQS	2	0.0086	1292	AACHPQNCYTQCGGGENLYFQS	1	0.0071	1292	ACQSHPCLDHQCGGGENLYFQS	1	0.0043
1293	ACWTASCKPMQCGGGENLYFQS	1	0.0025	1293	ACGRQPCHYHPCGGGENLYFQS	2	0.0086	1293	ACPCVTCLVHPCGGGENLYFQC	1	0.0071	1293	ACHPQNCTEPACGGGENLYLSL	1	0.0043
1294	AACNRPQCEQDCGGGENLYFQS	1	0.0025	1294	ACLRPACVQYACGGGENLYFQS	2	0.0086	1294	ACRCEHCPWPQCGGGENLYQVL	1	0.0071	1294	GGSRQQCCPAKCGGGENLYFQS	1	0.0043
1295	ACPLVKCPPCSCAGGENLYFQS	1	0.0025	1295	ACCRSSCPHIMCGGGENLYFQS	2	0.0086	1295	TCPCVTCLVHPCGGGENLYFQF	1	0.0071	1295	ACHTKRCRCFYCGGGENLYFQS	1	0.0043
1296	CPCVPRGSVHPCGGGENLYFQS	1	0.0025	1296	RRKSRRCCVDQCGGGENLYFQS	2	0.0086	1296	ACMSHLCTSPQCGGGENLYFQL	1	0.0071	1296	ACGLALCSPILCGGGENLYISK	1	0.0043
1297	GLGCFMCEGFPCGGGENLYFQS	1	0.0025	1297	ACPHPQCKPASCGGGENLYFQS	2	0.0086	1297	ACHPQFCKSSYCGGGENLYFQS	1	0.0071	1297	ACKFPLCTEALCGGGENLYFQS	1	0.0043
1298	RPVVIRCVCGSCGGGENLYFQS	1	0.0025	1298	ACPHPQCEAAACGGGENLYLPV	2	0.0086	1298	ACDHSQCRQVLCGGGENVYFQS	1	0.0071	1298	ACRKDYCQQPFCGGGENLSFPV	1	0.0043
1299	GLSLCDVSCHQCGGGENLYFQS	1	0.0025	1299	ACPQSRCDMNKCGGGENLYFQS	2	0.0086	1299	ACHPQVCSPTECGGGENLCFQS	1	0.0071	1299	ACHPQNCTEPACGGGENLQYSS	1	0.0043
1300	ACPCVTCLVHPCGGGENLYYQV	1	0.0025	1300	ACKQDRCCRPRCGGGENLYFQS	2	0.0086	1300	ACYLQNCAGTVCGGGENLYFQS	1	0.0071	1300	PVSSFCVFCWICGGGENLYFQS	1	0.0043
1301	FCVTCVLVQSPCGGGENLYFQS	1	0.0025	1301	ACPQYPCRQRHCGGGENLYFQS	2	0.0086	1301	ACHLMNCNIPTCGGGENLYFQS	1	0.0071	1301	AACWQSCLTFQCGGGENLYFQS	1	0.0043
1302	ACSHPMCGGLPCGGGENLYFQS	1	0.0025	1302	ACQSSFCAPNYCGGGENLYSSL	2	0.0086	1302	CAHPQHCLYPDCGGGENLYFQS	1	0.0071	1302	ACLAPWCDPHTCGGGENLYSSL	1	0.0043
1303	CTSFQCQLSILCGGGENLYFQS	1	0.0025	1303	ACQMCQCPHSKCGGGENLYFQS	2	0.0086	1303	ACPCVTCLVHPCGGGENLYFRL	1	0.0071	1303	ACHPQGCSHHECGGGENLYFQS	1	0.0043
1304	ACPQRRCFEESCGGGENLYFQS	1	0.0025	1304	ACLPSSCTRSCCGGGENLYFQS	2	0.0086	1304	ACHPQNCPTQPCGGGENLLFQS	1	0.0071	1304	ACHPQACNSRSCGGGENLYFQL	1	0.0043
1305	ACSSPQCRGQDCGGGENLYFQS	1	0.0025	1305	ACSHPMCEGFSCGGGENLYFQS	2	0.0086	1305	ACRNISCPTNQCGGGENLYSQS	1	0.0071	1305	CLTPQVCSPTECGGGENLYFQS	1	0.0043
1306	ACSHPMCEGFPCGGGENLCFPV	1	0.0025	1306	ACWASACVTEQCGGGENLYFQS	2	0.0086	1306	ACLTMACNSETCGGGENLYFQS	1	0.0071	1306	CACCPPCQAPTCGGGENLYFSS	1	0.0043
1307	ACPCVTCLVHPCGGGENRNFQS	1	0.0025	1307	ACTPGLCPNTSCGGGENLYFQS	2	0.0086	1307	PRKSAPCNKCPCGGGENLYFQL	1	0.0071	1307	ACWYGNCASRHCGGGENLYFPV	1	0.0043
1308	CGLSLCDVVHPCGGGENLYFQS	1	0.0025	1308	ACHCKLCKPASCGGGENLYFRV	2	0.0086	1308	SYYVVCCFVHPCGGGENLYFQS	1	0.0071	1308	ACIPQNCTEPACGGGENLYFQS	1	0.0043
1309	ACVSDNCEQQQCGGGENLYFRY	1	0.0025	1309	ACVTTACVPQSCGGGENLYFQS	2	0.0086	1309	ACTGPACLTSTCGGGENLYFRS	1	0.0071	1309	ACHPQNCDYKTCGGGENLYFQG	1	0.0043
1310	SFLCVTCLVHPCGGGENLYFQS	1	0.0025	1310	ACRQLYCPCDRCGGGENLYFQS	2	0.0086	1310	ACHPQNCTRPVCGGGENLYFQS	1	0.0071	1310	ACGLALCSPMLCGGGENRIFQF	1	0.0043
1311	ACQQLLCFRWICGGGENLYFSL	1	0.0025	1311	ACFPPNCRRPRCGGGENLYFQS	2	0.0086	1311	ACHPQVCSPTECGGGENLSSQV	1	0.0071	1311	ACHPQNCTMNQCGGGENRYFQS	1	0.0043
1312	CSTHPQCEGQDCGGGENLYFQS	1	0.0025	1312	ACQHLYCSIHVCGGGENLYFQS	2	0.0086	1312	ACGAPNCHGHSCGGGENLYFRV	1	0.0071	1312	ACHPMACYVDNCGGGENLYFQS	1	0.0043
1313	PCSHPMCEGFPCGGGENLYFPS	1	0.0025	1313	ACFQSLCPTNMCGGGENLYFQS	2	0.0086	1313	ACHPQNCAYFWCGGGENLYFQS	1	0.0071	1313	ACHPQNCTYSWCGGGENLYFQA	1	0.0043
1314	CSHPMCGVQFPCGGGENLYFQS	1	0.0025	1314	ACSHPMCEGLPCGGGENLYFQS	2	0.0086	1314	HCKQLACRQPICGGGENLYFQS	1	0.0071	1314	ACHPQNCTYSWCGGGGNLYFQS	1	0.0043
1315	ACQKQHCLRKNCGGGENLYFQL	1	0.0025	1315	ACKPQPCRTTCCGGGENLYFQS	2	0.0086	1315	ACNHADCTEPACGGGENLYFRI	1	0.0071	1315	ACHPQNCPTPPCGGGENLYFQS	1	0.0043
1316	ACPSRQCCNMYCGGGENVYFQS	1	0.0025	1316	ACPHHKCQTTLCGGGENLYFQS	2	0.0086	1316	ACVAVTCAGHQCGGGENLYFQI	1	0.0071	1316	ACRCNNCLALPCGGGENLYFQS	1	0.0043
1317	ACHPQFCISPECGGDENLYFQS	1	0.0025	1317	ACSCRHCQTRVCGGGENLYFQS	2	0.0086	1317	KSAAVEDCCAKCGGGENLYFQS	1	0.0071	1317	ACQQLLCFRWICGGGENLYLPI	1	0.0043
1318	CPCVTWSLAHPCGGGENLYFQS	1	0.0025	1318	ACPLTSCQLGTCGGGENLYFQS	2	0.0086	1318	ACHPQVCHPVACGGGENWYFQS	1	0.0071	1318	ACHPQYCTYSWCGGGENLYFQS	1	0.0043
1319	ACLPQTCGQPACGGGENLYFQS	1	0.0025	1319	ACATKCCPGPTCGGGENLYFQS	2	0.0086	1319	ACRRYTCTQPLCGGGENLYFQL	1	0.0071	1319	ACTNSGCPLTPCGGGENLDSQS	1	0.0043
1320	ACSHPMCVAFPCGGGENLYFQS	1	0.0025	1320	ACATYPCYQPACGGGENLYFQS	2	0.0086	1320	SLWCEHCPWPQCGGGENLYFQS	1	0.0071	1320	CHPQGACSAALCGGGENLYFQS	1	0.0043
1321	ACPRQSCAFQLCGGGENRYFQS	1	0.0025	1321	ACCPVNCRRNECGGGENLYFQS	2	0.0086	1321	ACHTQVCSTFACGGGENLYFQS	1	0.0071	1321	ACHCTIVPEPACGGGENLYFQS	1	0.0043
1322	ACPCVTCLVHPCGGSETCYFQS	1	0.0025	1322	ACSSLSCRCSTCGGGENLYFQS	2	0.0086	1322	CSIFQVCDRQMCGGGENLYFQS	1	0.0071	1322	ACPCVTCLVHPCGGGKNLYLQL	1	0.0043
1323	ACPRQSCLCTICGGGENLYFQS	1	0.0025	1323	ACNCARCAQRTCGGGENLYFQS	2	0.0086	1323	ACHPQVCSPTECGGGENLYFPD	1	0.0071	1323	ACCCLPCSQQSCGGGENLYFQS	1	0.0043
1324	ACPCVTCLVHPCGGGENLYSAE	1	0.0025	1324	ACHGNHCCVRVCGGGENLYFQS	2	0.0086	1324	ACHPQVCDRQMCGGGENRDSQS	1	0.0071	1324	ACHPQYCQETQCGGGENLYFQS	1	0.0043
1325	ACPCVTCLVHPCGGGENLDSQL	1	0.0025	1325	ACRLQACTKNCCGGGENLYFQS	2	0.0086	1325	ACKQLACRQPICGGGENLYFHM	1	0.0071	1325	ACSQRRCTSPACGGGENLYFQS	1	0.0043
1326	ACDSVPCTSTQCGGGENLYFQS	1	0.0025	1326	ACRSDSCGCHRCGGGENLYFQS	2	0.0086	1326	CEQTEVCSVGNCGGGENLYFQS	1	0.0071	1326	ACQSSDCINELCGGGENRHLQS	1	0.0043
1327	SFAACECLAHPCGGGENLYFQS	1	0.0025	1327	ACQNSRCACHKCGGGENLYFQS	2	0.0086	1327	ACPCVTCLVHPCGGGEHFFFQS	1	0.0071	1327	ACHPQNCTEAACGGGENLYFQS	1	0.0043
1328	ACHHPMCEGFPCGGGENLYSSL	1	0.0025	1328	FAACVTCLVHPCGGGENLYFQS	2	0.0086	1328	GSRQLQCCPAKCGGGENLLFQS	1	0.0071	1328	CLYPQNCTEPACGGGENLYFQS	1	0.0043
1329	FIRCVTCLVHPCGGGENLYFQS	1	0.0025	1329	ACRKNICRQGCCGGGENLYFQS	2	0.0086	1329	SRQLFQCCPAKCGGGENLYFQS	1	0.0071	1329	ACYPTQCRMCQCGGGENRYFQS	1	0.0043
1330	ACQTALCASKPCGGGENLYFQS	1	0.0025	1330	ACRTCACAQVKCGGGENLYFQS	2	0.0086	1330	ACHPQVCSPTECGGGENRHFQS	1	0.0071	1330	ACRGHRCYYTVCGGGENLYFRI	1	0.0043
1331	ACSHPMCEGFPCGGGENLVFSL	1	0.0025	1331	ACVRPCCKPARCGGGENLYFQS	2	0.0086	1331	ACPSRQCCSMYCGGGENLYFQS	1	0.0071	1331	ACTQPACGQDYCGGGENCIFES	1	0.0043
1332	LSCGLCLCDVSCGGGENLYFQS	1	0.0025	1332	ACRTKLCSCEHCGGGENLYFQS	2	0.0086	1332	ACQQPACKYSKCGGGENLYFQS	1	0.0071	1332	ACPPHLCTGTACGGGENLYFQS	1	0.0043
1333	ACRHPMCEGFPCGGGENLYSVR	1	0.0025	1333	ACRLCGCSHKTCGGGENLYFQS	2	0.0086	1333	ACHPQQCDRPPCRSGENLYFQS	1	0.0071	1333	PVSCLPCSQQSCGGGENLYFQS	1	0.0043
1334	ACSHPMCEGFPCGGGENLYFPK	1	0.0025	1334	ACCSKRCSQLVCTGDENLYFQS	2	0.0086	1334	GLSLCTCLVHPCGGGENLYFQS	1	0.0071	1334	CPCVMCFLRHPCGGGENLYFQS	1	0.0043
1335	ACRPSLCRQQSCGGGENLYFQS	1	0.0025	1335	ACCTKACRSPRCGGGENLYFQS	2	0.0086	1335	CINPQECTYSWCGGGENLYFQS	1	0.0071	1335	ACHKQTCRRNLCGGGENLYFRS	1	0.0043
1336	ACHHRNCEGFPCGGGENLYFQS	1	0.0025	1336	ACTSDSCQPKRCGGGENLYFQL	2	0.0086	1336	ACYSQQCPSGPCGGGENRDFQS	1	0.0071	1336	ACHPQVCSPTECGGGENRYFQL	1	0.0043
1337	ACHAQKCSLVQCGGGENLYFQS	1	0.0025	1337	ACPKLACVCTTCGGGENLYFQS	2	0.0086	1337	ACHPQNCTMNQCGGGENLYFHL	1	0.0071	1337	GLCEAAVFVCGCGGGENLYFQS	1	0.0043
1338	GLCQQLCSPTRCGGGENLYFQS	1	0.0025	1338	ACHKSACNCSPCGGGENLYFQS	2	0.0086	1338	GSQQLQCCPAKCGGGENLYFQS	1	0.0071	1338	ACAPQWCNCTSCGGGENRDLQS	1	0.0043
1339	LRGCVTCLVHPCGGGENLYFQS	1	0.0025	1339	ACRRSTCDPPCCGGGENLYFQS	2	0.0086	1339	GSRQLQCCPAKCRGGENLYFQS	1	0.0071	1339	ACRKDYCQQPFCGGGENWYFQS	1	0.0043
1340	AACHPMCEEFPCGGGENLYFQS	1	0.0025	1340	ACHPQNCLAPSCGGGENLYFQS	2	0.0086	1340	ACRCEHCPWPQCGGGENLYFSS	1	0.0071	1340	ACPCVTCLVHPCGGGENLYFPV	1	0.0043
1341	ACLTRQCSPIRCGGGENLYVQS	1	0.0025	1341	ACVVLPCERRGCGGGENLYFQS	2	0.0086	1341	ACKQLACRQPICGGGENPYFQS	1	0.0071	1341	ACHPQVCSPTECGGGANLYFHL	1	0.0043
1342	ACTHAPCDGQDCGGGENLYFRV	1	0.0025	1342	ACHSKRCSSSCCGGGENLYFQS	2	0.0086	1342	LWSSQNCQETQCCGGENLYFQS	1	0.0071	1342	ACSQWSCARIQCGGGENLDFQS	1	0.0043
1343	ACSHPMCRGFPCGGGKNLYFPV	1	0.0025	1343	ACYHQQCPPNPCGGGENLYFQS	2	0.0086	1343	AACKRTCRPSPCGGGENLYFQS	1	0.0071	1343	ACQQFPCSRPTCGGGENLYLLD	1	0.0043
1344	ACRRPICEGFPCGGGENLYFQS	1	0.0025	1344	ACSHPMCDGFPCGGGENLYFQS	2	0.0086	1344	ACPCVTCLVHPCGGGRNLYFPL	1	0.0071	1344	ACREACCQQPFCGGGENLYFQS	1	0.0043
1345	ACTNPQCEGQDCGGGENLYFQS	1	0.0025	1345	ACVRHACVAPPCGGGENLYFQS	2	0.0086	1345	ACQQPACRSSKCGGCENLYFQL	1	0.0071	1345	ACSYGNCGVAYCGGGENLYFPS	1	0.0043
1346	ACSHPMCEGFPCGGGENLYFCL	1	0.0025	1346	ACKTQPCKPASCGGGENLYFQS	2	0.0086	1346	ACHQLFCSLIQCGGGENLYFQS	1	0.0071	1346	ACHQHLCQFFFCGGGENLYFQL	1	0.0043
1347	ACSHPMCEGFPCGGGENLYFHS	1	0.0025	1347	ACGRPCCSLLNCGGGENLYFQS	2	0.0086	1347	GSRQLQCCPAKCGGGENLYFQD	1	0.0071	1347	PCHPQNCTMNQCGGGENLYFQS	1	0.0043
1348	CSPCVTCLVHPCGGGENLYFQS	1	0.0025	1348	ACCGKPCSPQVCGGGENLYFQS	2	0.0086	1348	ACHQQNCTEPACGGGENLYFQS	1	0.0071	1348	ACPSPQCKLFACGGGENLYFQL	1	0.0043
1349	ACSHPMCEGFPCGGGENLYFCS	1	0.0025	1349	ACNHTHCCSTLCGGGENLYFQS	2	0.0086	1349	ACTGPACLTSTCGGDENLYFQS	1	0.0071	1349	LCYLQNCTEPACGGGENLYFQS	1	0.0043
1350	VITCQNCIPAGCGGGENLYFQS	1	0.0025	1350	ACHCKLCKPAACGGGENLYFQS	2	0.0086	1350	ACPCVTCLVHPCAGGENLYFQS	1	0.0071	1350	ACPREQCCPSNCGGGENLLFQS	1	0.0043
1351	ACTTWGCTVQRCGGGENLYFQS	1	0.0025	1351	ACHPQNCPTEPCGGGENLYFQS	2	0.0086	1351	ACHPQACSEFMCGGGENLYFPS	1	0.0071	1351	ACRCRKCVSNQCGGGENLYFQS	1	0.0043
1352	ACLGPTCNIQNCGGGENLDFQS	1	0.0025	1352	ACQRTRCSCWSCGGGENLYFQS	2	0.0086	1352	ACPCVTCRQPICGGGENLYFQS	1	0.0071	1352	ACPPPLCLPRTCGGGENLYFQL	1	0.0043
1353	ACWSLHCIYVPCGGGENLYFQS	1	0.0025	1353	ACKTRSCHRRLCGGGENLYSQS	2	0.0086	1353	ACQQLLCFRWICGGGENLYFQS	1	0.0071	1353	GACHADCTYSWCGGGENLYFQS	1	0.0043
1354	ACTTWGCTVQHCGGGENLYFSL	1	0.0025	1354	ACLSRVCHCSRCGGGENLYFQS	2	0.0086	1354	ACSHPMCEGFPCGGGENLYFPV	1	0.0071	1354	ACHPQACSYLECGGGENLYFQS	1	0.0043
1355	CSHPMCGWGFPCGGGENLYFQS	1	0.0025	1355	ACRTPSCSASCCGGGENLYFQS	2	0.0086	1355	ACHPQNCTEPACGGGANLYFQS	1	0.0071	1355	ACAYQACSPTECGGGENLYFHL	1	0.0043
1356	ACHLENCQHQTCGGGENTYFQS	1	0.0025	1356	ACSPHCCSLKKCGGGENLYFQS	2	0.0086	1356	ACSHPMCEGFPCGGGENLCLQC	1	0.0071	1356	ACQSHQCCSKSCGGGENLYFQS	1	0.0043
1357	ACPLQVCQMCSCGGGENLYFRE	1	0.0025	1357	GLSPKKCKCGQCGGGENLYFQS	2	0.0086	1357	ACNYQACQEFMCGGGENLYFQS	1	0.0071	1357	ACPTVLCQLAECGGGENLYFQW	1	0.0043
1358	ACSCVTCLVHPCGGGENLYFHL	1	0.0025	1358	ACRTSSCHVSCCGGGENLYFQS	2	0.0086	1358	ACHPQNCLATSCGGGENLYFQS	1	0.0071	1358	ACSQRLCTSPACGGGENLYFQL	1	0.0043
1359	ACSYPMCEGFPCGGGENLYFQL	1	0.0025	1359	GLWTQFCDLLCCGGGENLYFQS	2	0.0086	1359	LSLCDVSCASACGGGENLYFQS	1	0.0071	1359	ACQRPCCYRSPCGGGENLSFQS	1	0.0043
1360	ACHPQFCTSSYCGGGENLYFQS	1	0.0025	1360	ACCRARCQNRSCGGGENLYFQS	2	0.0086	1360	GLSLCDVSCVLCGGGENLYFQS	1	0.0071	1360	ACQPKDCRCQGCGGGENLYFQS	1	0.0043
1361	ACHPQNCQETQCGGGENLYFQV	1	0.0025	1361	ACTSPQCNDLQCGGGENLYFQS	2	0.0086	1361	RRSWMQCCPAKCGGGENLYFQS	1	0.0071	1361	ACYSQVCSPTECGGGENLYFQS	1	0.0043
1362	CSHPNRCEGFPCGGGENLYFQS	1	0.0025	1362	ACPQAKCNPQMCGGGENLYFQS	2	0.0086	1362	PCVTQQCDSAPCGGGENLYFQS	1	0.0071	1362	ACHPQNCAGTVCGGGENLYFQG	1	0.0043
1363	RCPCVTCLVHPCGGGENLYFQY	1	0.0025	1363	ACRVCDCQLHACGGGENLYFQS	2	0.0086	1363	GSRQLQCCPAKCGGGENLYFRS	1	0.0071	1363	ACQSKECKPHYCGGGENLYFHA	1	0.0043
1364	LSLCDICFVHPCGGGENLYFQS	1	0.0025	1364	PVGLRCVLRCFCGGGENLYFQS	2	0.0086	1364	ACLAAQCPLRSCGGGENLYFQS	1	0.0071	1364	AACHPQACLTECGGGENLYFQS	1	0.0043
1365	ACYQESCQHPSCGGGENLYFQV	1	0.0025	1365	ACPPPQCDYTSCGGGENLYFQS	2	0.0086	1365	KSGVCRRCPAKCGGGENLYFQS	1	0.0071	1365	ACTQSTCAIFFCGGGENLYFQS	1	0.0043
1366	GLWACVCTPMLCGGGENLYFQS	1	0.0025	1366	GSRPLSCPRCLCGGGENLYFQS	2	0.0086	1366	ACHPQACSPTECGGGENLYFQS	1	0.0071	1366	ACQSKTCPTIYCGGGENLYFQS	1	0.0043
1367	ACPHPQCEAAACGGGENLYFLS	1	0.0025	1367	ACRPFQCPVRHCGGGENLYFQS	2	0.0086	1367	ACHPQFCQTAPCGGGENLYFHL	1	0.0071	1367	GSRQLQCCPAKCGGGENLYFRS	1	0.0043
1368	ACSSPMCQGFPCGGGENLYFQS	1	0.0025	1368	ACHCELCKPASCGGGENLYFQS	2	0.0086	1368	ACHPQNCQETQCGGGENLDFSL	1	0.0071	1368	ACHPQVCSPMECGGGANLYFQS	1	0.0043
1369	ACSHPMCEGFPCGGGENLYLCS	1	0.0025	1369	ACPCVTCLVHPCGGGENLYFPV	2	0.0086	1369	ACHPQVCSPTECGGGENLYSRV	1	0.0071	1369	ACPGVRCEHLSCGGGENLYFQS	1	0.0043
1370	ACPCVNVLVHPCGGGENLYFQS	1	0.0025	1370	ACCPPPCKKPQCGGGENLYFQS	2	0.0086	1370	SSWQLQCCPAKCGGGENMYFQS	1	0.0071	1370	AACQAQLCTTRCGGGENLYFQS	1	0.0043
1371	AFSCVTCLVHPCGGGENLYFQS	1	0.0025	1371	ACKQAACQRQCCGGGENLYFQS	2	0.0086	1371	GCTGPACLTSTCGGGENLYFQS	1	0.0071	1371	PCHFIKCTMNQCGGSENLYFQS	1	0.0043
1372	ACPCVTCCVHPCGGGENLYFQS	1	0.0025	1372	ACQHAQCSCVLCGGGENLYFQS	2	0.0086	1372	ACHPQNCTVPACGGGENLYFQS	1	0.0071	1372	ACNSTHCTTLSCGGGENLYFQS	1	0.0043
1373	ACTHPQCRGQDCGGGENLYFQS	1	0.0025	1373	ACSLQCCPFCQCGGGENLYFQS	2	0.0086	1373	ACHPQVCSPTECGGGENLYFPV	1	0.0071	1373	ACHPQNCTEPACGGGEKFYFQS	1	0.0043
1374	ACAPCVCNHQCCGGGENVYFQS	1	0.0025	1374	ACQQLLCFRWICGGGENRYFQS	2	0.0086	1374	GCWCEHCPWPQCGGGENLYFQS	1	0.0071	1374	ACHKQTCRRNLCGGGENLYSSL	1	0.0043
1375	ELCVIQCLVHPCGGGENLYFQS	1	0.0025	1375	ACKTRSCHRRLCGGGENRDFQS	2	0.0086	1375	CGPFQVCSPTECGGGENLYFQS	1	0.0071	1375	AACSPALCQNNCGGGENLYFQS	1	0.0043
1376	ACPCVTCLVHPCGGGENRHLQS	1	0.0025	1376	ACFVQQCQSPVCGGGENLYFQS	2	0.0086	1376	ACHPLICAGTLCGGGENLYFQS	1	0.0071	1376	CAHPQNCQETQCGGGENLYFQS	1	0.0043
1377	ACASSRCHPSQCGGGENLYFQS	1	0.0025	1377	ACRLRSCHRRLCGGGENLYFQS	2	0.0086	1377	ACAQWGCRPHLCGGGENLYFQS	1	0.0071	1377	ACHPQNCTYSWCGGGENLYVQS	1	0.0043
1378	ACHPQFCSITPCGGGENLYFCN	1	0.0025	1378	AACDETCRQSQCGGGENLYFQS	2	0.0086	1378	ACPCVTCLVHPCGGGEKPVFQS	1	0.0071	1378	ACHPQNCSGFQCGGGENLYFQS	1	0.0043
1379	AACSHPMCVSPCGGGENLYFQS	1	0.0025	1379	ACRSTNCICVTCGGGENLYFRG	2	0.0086	1379	ACDRALCNATPCGGGENLYFQS	1	0.0071	1379	ACRSWECHGIPCGGGENLYLLI	1	0.0043
1380	AACSHPMCELLCGGGENLYFQS	1	0.0025	1380	ACVKCECSKQNCGGGENLYFQS	2	0.0086	1380	AACHPQNCTYSCGGGENLYFQS	1	0.0071	1380	ACHPQNCTGPACGGGGNVYFQS	1	0.0043
1381	ACPTPFCFIQSCGGGENLYFQG	1	0.0025	1381	ACHPQNCQETQCGGGENLYFQL	2	0.0086	1381	ACRCEHCPWPSCGGGENLYFQS	1	0.0071	1381	AACHPQNCPQPCGGGENLYFQS	1	0.0043
1382	ACQQLLCFRWICGGGENLYFRS	1	0.0025	1382	ACRYRLCETNRCGGGENLYFQS	2	0.0086	1382	ACHPQNCAGTVCGGGENLYFPG	1	0.0071	1382	PVCGICGLMQLCGGGENLYFQS	1	0.0043
1383	ACMSRRCYRLHCGGGENRYFQS	1	0.0025	1383	ACRRHCCHQHTCGGGENLYFQS	2	0.0086	1383	ACPCVTCLVHPCGGGENLFYSS	1	0.0071	1383	ACQQLLCFRWICGGGENLFSSS	1	0.0043
1384	PCPCHSCYQTRCGGGENLYFQS	1	0.0025	1384	ACQVCKCRNRPCGGGENLYFQS	2	0.0086	1384	ACGLALCSPMLCGGGENLYFES	1	0.0071	1384	ACTRHWCRFLSCGGGENLYFQS	1	0.0043
1385	ACPCHSCYQTQCGGGENLYFQS	1	0.0025	1385	ACRSPNCMWCQCGGGENLYFQS	2	0.0086	1385	CHPQENCPQEPCGGGENLYFQS	1	0.0071	1385	ACQPKPCHKGECGGGENLYFPV	1	0.0043
1386	GLCAPTCPFLHCGGGENLYFQS	1	0.0025	1386	HCSHPMCEGFPCGGGENLYFQS	2	0.0086	1386	ACHPQQCDRPPCGGGENLYSSL	1	0.0071	1386	ACHAQPCHSSSCGGGENLYFHI	1	0.0043
1387	LSLCACVLCISCGGGENLYFQS	1	0.0025	1387	ACSPPRCNMKQCGGGENLYFQS	2	0.0086	1387	ACSHPMCEGFPCGGGENLSFQS	1	0.0071	1387	ACPSGPCLSRECGGGENLYFQS	1	0.0043
1388	LCSYPMCEGFPCGGGENLYFQS	1	0.0025	1388	ACSHSSCGCPRCGGGENLYFQS	2	0.0086	1388	ACRCEHCPWPQCGGGENLYFSL	1	0.0071	1388	ACHPQNCTEPACGGGENLYFHP	1	0.0043
1389	GLSSCDAVCDPCGGGENLYFQS	1	0.0025	1389	ACTNKSCHCKQCGGGENLYFQS	2	0.0086	1389	ACHPQVCDRQMCGGGENLYFHL	1	0.0071	1389	ACPLQACKVYSCGGGENLYFQS	1	0.0043
1390	ACSHPMCEGFPCGGHEDLYFQS	1	0.0025	1390	ACHARRCCLFRCGGGENLYFQS	2	0.0086	1390	ACHPQVCHPVVCGGGENLYFQS	1	0.0071	1390	ACHPQVCSPTECGGGENLHFQS	1	0.0043
1391	ACPCVTCLVHRCVGGENLYFQS	1	0.0025	1391	ACCHPPCRGQACGGGENLYFQS	2	0.0086	1391	ACHPMNCNIPTCGGGENRRFSS	1	0.0071	1391	ASWQLQCCPAKCGGGENLYFQS	1	0.0043
1392	GLSLCDCIVHPCGGGENLYFQS	1	0.0025	1392	ACKCSLCPIGSCGGGENLYFQS	2	0.0086	1392	ACPHPQCEAAACGGGENLYSSL	1	0.0071	1392	ACRPQQCSPTECGGGENLYFQS	1	0.0043
1393	RCLCCVLLVHPCGGGENLYFQS	1	0.0025	1393	GCSYLMCEGFPCGGGENLYFQS	2	0.0086	1393	ACHRQACSYSECGGGENLYFQS	1	0.0071	1393	ACHPQNCTPPHCGGGENLYFQS	1	0.0043
1394	ACPCVTCLAHLCGGGENLYFQS	1	0.0025	1394	ACSPCACSSSNCGGGENLYFQS	2	0.0086	1394	ACHPQACHQEDCGGGENLYSIC	1	0.0071	1394	ACSPQNCAGTVCGGGENLYFQS	1	0.0043
1395	ACRRRQCCNMYCGGGENLYFQS	1	0.0025	1395	ACLLRMCRHNLCGGGENLYFQS	2	0.0086	1395	ACHPQNCTEPACGGGENLYFKL	1	0.0071	1395	ACPAQHCPATLCGGGENLYFQV	1	0.0043
1396	PCLSLCDVSHPCGGGENLYFQS	1	0.0025	1396	ACPDERCSATPCGGGENLYFQS	2	0.0086	1396	AACRPQVCPTECGGGENLYFQS	1	0.0071	1396	ACHPQNCTEPACGGGENRHFQF	1	0.0043
1397	ACHTTDCQLIDCGGGENLYSQS	1	0.0025	1397	ACGPETCRQSQCGGGENLYFQS	2	0.0086	1397	ACHPQVCSPTECGGSESLYFQS	1	0.0071	1397	ACQPVQCRDTNCGGGENLYFQS	1	0.0043
1398	ACSHPMCEGFPCGGGENLSPVS	1	0.0025	1398	ACHCKLCKPASCGGGENLYFPS	2	0.0086	1398	ACHPQACSEFMCGGGENLYFQF	1	0.0071	1398	ACEEQNCTEPACGGGENLYFQS	1	0.0043
1399	ACQQNQCRKIQCGGGENLYFPF	1	0.0025	1399	ACKQKTCQCMRCGGGENLYFQS	2	0.0086	1399	ACETEVCSADNCGGGENLYFQS	1	0.0071	1399	ACHPQNCLAPSCRSGQNLYFQS	1	0.0043
1400	ACETEVCSVGNCGGGENLYFQS	1	0.0025	1400	ACCTSSCPRRMCGGGENLLFQS	2	0.0086	1400	GSRQWQCCPAKCGGGENLYFQS	1	0.0071	1400	ACQRPCCYQQPCGGGENLDFQS	1	0.0043
1401	ACPCVTCLVHPCGGGENRHFQL	1	0.0025	1401	ACLHHNCSPQFCGGGENLYFQS	2	0.0086	1401	ACHPQNCAGTVCGGGENLLFQS	1	0.0071	1401	ACRFHVCPMQTCGGGENLYFQS	1	0.0043
1402	ACSHPMCEGFPCGGGENLYSKS	1	0.0025	1402	ACRQMSCSIPHCGGGENLYFQS	2	0.0086	1402	ACTRSTCAKIPCGGGENLYFQS	1	0.0071	1402	ACCQQSCAKHECGGGENLYFQS	1	0.0043
1403	ACSQSACEGQDCGGGENLYFQS	1	0.0025	1403	ACRRTTCPTGCCGGGENLYFQS	2	0.0086	1403	ACHPQVCSPTECGGGENLYSRL	1	0.0071	1403	ACQPQQCFHPECGGGENLYFQS	1	0.0043
1404	GCPCVDVLVHPCGGGENLYFQL	1	0.0025	1404	ACQTACCTKQDCGGGENLYFQS	2	0.0086	1404	ACPQFPCEADQCGGGENLYFRP	1	0.0071	1404	ACHPQNCTMNQCGGGENLYLVC	1	0.0043
1405	ACPCVTCLVHPCGGGENLYFGI	1	0.0025	1405	ACQSLNCSTLTCGGGENLYFQS	2	0.0086	1405	CHPPGYCQETQCGGGENLYFQS	1	0.0071	1405	ACHESSCIPQRCGGGENLYFQS	1	0.0043
1406	ACPCVTCLVHPCGGGENLYLPY	1	0.0025	1406	ACSFAQCPAKPCGGGENLYFQL	2	0.0086	1406	ACSSATCLVHPCGGGENLYFQL	1	0.0071	1406	ACSLQSCTTYSCGGGENLYFQS	1	0.0043
1407	CNDPAACEGQDCGGGENLYFQS	1	0.0025	1407	ACMRKHCCPGSCGGGENLYFQS	2	0.0086	1407	ACETEVCSVGNCGGGENLYYRC	1	0.0071	1407	ACYSLRCQHQSCGGGEYLYFQS	1	0.0043
1408	ACRNPTCYDVCCGGGENLYFQS	1	0.0025	1408	ACKLHCCPRRPCGGGENLYFQS	2	0.0086	1408	GSRQLQCCPAKCGGGQNLYFQS	1	0.0071	1408	ACHPQNCSYSWCGGGENLYFQS	1	0.0043
1409	ACRNPTCTTVSCGGGENLYFQS	1	0.0025	1409	ACVSAPCPAPVCGGGENLYFQS	2	0.0086	1409	SSAGVQCCPAKCGGGENLYFQS	1	0.0071	1409	ACTQPACGQDYCGGGENLYFQC	1	0.0043
1410	CPSCVTCLVHPCGGGENLYFQY	1	0.0025	1410	ACTQESCQWEACGGGENLYFQS	2	0.0086	1410	ACHPQNCSRTQCGGGENLYFQS	1	0.0071	1410	ACHYNPCCNQRCGGGENLYFQY	1	0.0043
1411	AACPCYASVHPCGGGENLYFQS	1	0.0025	1411	ACRQRRCETCTCGGGENLYFQS	2	0.0086	1411	ACHPQNCTMNQCGGGENLYLPV	1	0.0071	1411	ACRCLPCSQQSCGGGENLWFLQ	1	0.0043
1412	ACYLEHCPNSLCGGGENLYFQS	1	0.0025	1412	ACSQHPCDCGRCGGGENLYFQS	2	0.0086	1412	ACHPQNCTEPACGGGENLYFQC	1	0.0071	1412	ACHPQNCRYKPCGGGENLYFQS	1	0.0043
1413	GLSLCDVSCDRCGGGENLYFQS	1	0.0025	1413	ACSSCTCQTKKCGGGENLYFQS	2	0.0086	1413	CRAHAPCPGLGCGGGENLYFQS	1	0.0071	1413	ACHPQVCRVDTCGGGKNLYFQS	1	0.0043
1414	ACPCVTCIVHPCGGGENLYFHM	1	0.0025	1414	ACRDQYCTPCNCGGGENLYFQS	2	0.0086	1414	AACHPQNCPTECGGGENLYFQS	1	0.0071	1414	ACPVATCHKNECGGGENLYFQS	1	0.0043
1415	ACPCVTCLVHPCGGGENLFLSS	1	0.0025	1415	ACCSPTCTSPPCGGGENLYFQS	2	0.0086	1415	ACHPQNCTWPRCGGGENLYFQS	1	0.0071	1415	FAACHPQVHCWCGGGENLYFQS	1	0.0043
1416	CCTHPQCEGQDCGGGENLYFQL	1	0.0025	1416	ACCPKNCLPTSCGGGENLYFQS	2	0.0086	1416	SCHPQSCNKQNCGGGENLYFQS	1	0.0071	1416	ACHPQNCTEPACGWRENLYFQS	1	0.0043
1417	ACQQLLCEAAACGGGENLYFQS	1	0.0025	1417	PVVIRCVRGCLCGGGENLYFQS	2	0.0086	1417	ACTHLTCYIWHCGGGENLYFQS	1	0.0071	1417	ACTEKQCLRSECGGGENLYSSI	1	0.0043
1418	ACPFQKCRHLVCGGGENLYFQL	1	0.0025	1418	ACQQLLCSPMLCGGGENLYFQS	2	0.0086	1418	ACHHQNCQETQCGGGENLYFQS	1	0.0071	1418	AACHPQVCQTDCGGGENLYFQS	1	0.0043
1419	ACPHPQCEAAACGGGENCFFYS	1	0.0025	1419	CHCKKLCKPASCGGGENLYFQS	2	0.0086	1419	ACLALQCLFSMCGGGENLYFQS	1	0.0071	1419	FAACHPQNCLACGGGENLYFQS	1	0.0043
1420	FAACVTCLVHPCGGSENLYFQS	1	0.0025	1420	ACSNLMCEGFPCGGGENLYFQS	2	0.0086	1420	ACHPQVCHPVACGGGGNLYFQS	1	0.0071	1420	ACNQPACGQDYCGGGENLYFQS	1	0.0043
1421	CVSHPMCEGFPCGGGENLYFQS	1	0.0025	1421	ACQTRRCHCHPCGGGENLYFQS	2	0.0086	1421	ACTGPACSMLTCGGGENLYFQS	1	0.0071	1421	ACTGQQCSQTPCGGGENLYFQS	1	0.0043
1422	GCPCVTCLVHPCGGGENLYFQL	1	0.0025	1422	ACRRRSCSWTQCGGGENLYFQS	2	0.0086	1422	GSWQLQCCPVKCGGGENLYFQS	1	0.0071	1422	ACHPQNCPQEPCGGGENLYFQS	1	0.0043
1423	ACLQTLCDFIACGGGENLYFQS	1	0.0025	1423	ACKTGSCHRRLCGGGENLYFQS	2	0.0086	1423	PSLCATCLVHPCGGGENLYFQS	1	0.0071	1423	ACAAVLCQLFSCGGGENLYFQS	1	0.0043
1424	ACPLNDCHPQFCGGGENLYFQI	1	0.0025	1424	ACPLHSCNMMMCGGGENLYFQS	2	0.0086	1424	GGSEPQCCPAKCGGGENLYFQS	1	0.0071	1424	ACCTQVCSPTECGGGENLYFQS	1	0.0043
1425	CCMSRRCYRLHCGGGENLYFQS	1	0.0025	1425	ACCRRKCDILNCGGGENLYFQS	2	0.0086	1425	TACESACRQPICGGGENLYFQS	1	0.0071	1425	AACPSQCCNMYCGGGENLYFQS	1	0.0043
1426	ACEQRICDTRLCGGGENLYFQS	1	0.0025	1426	ACPPTRCDPLVCGGGENLYFQS	2	0.0086	1426	ACHPQNCQQIQCGGGENLSFQS	1	0.0071	1426	ACQQQNCTYSWCGGGENLYFQS	1	0.0043
1427	RPVRLSCASCECGGGENLYFQS	1	0.0025	1427	ACPTAYCCSSKCGGGENLYFQS	2	0.0086	1427	LSLCEHCPWPQCGGGENLYFQS	1	0.0071	1427	ACGLALCSPMLCGGGENLYFRS	1	0.0043
1428	LLPCVTCLVHPCGGGENLYFQS	1	0.0025	1428	ACEAQSCRKIRCGGGENLYFQF	2	0.0086	1428	ACHPQNCTEPACGGGENLYFQP	1	0.0071	1428	PCTNSGCPLTPCGGGENLYFQS	1	0.0043
1429	ACPCVTCLVHPCGSGQNLYFQS	1	0.0025	1429	AACHPQCEGQDCGGGENLYFQS	2	0.0086	1429	ACHPQNCTRAACGGGENLYFQS	1	0.0071	1429	ACHPQNCTEPACGGEQDLYFQS	1	0.0043
1430	ACSRPMCEGFPCGGGENLYFQR	1	0.0025	1430	ACSHPMCEGFPCGGGENLYFAV	2	0.0086	1430	ACHPQNCTEPACGGVENLYFQS	1	0.0071	1430	ACHPQNCTEPACGGGESLNFQS	1	0.0043
1431	ACTQPHCQQRLCGGGENLYLDL	1	0.0025	1431	ACHFSVCSCPHCGGGENLYFQS	2	0.0086	1431	GSRQLQCCPAKCGGGENLYFQY	1	0.0071	1431	ACHPQACDMDVCGGGENLYFQS	1	0.0043
1432	DCSHPMCEGFPCGGGENLYFQS	1	0.0025	1432	ACLHYPCLIPQCGGGENLYFQS	2	0.0086	1432	ACPCVTCLVIPCGGGENLYFQS	1	0.0071	1432	AACHPQNCTSRCGGGENLYFQS	1	0.0043
1433	AEMDMYCYYPCCGGGENEYFQS	1	0.0025	1433	ACRCPVCPKLVCGGGENLYFQS	2	0.0086	1433	GLYCSACLTSTCGGGENLYFQS	1	0.0071	1433	ACHPQACSAALCGGGENLYFQL	1	0.0043
1434	ACPCVTCLVHPCGGGENLGTSS	1	0.0025	1434	ACSHPMCEGFPCGGGENLHFQS	2	0.0086	1434	GCPCVTCLVHPCGGGENLSFQS	1	0.0071	1434	ACTVRKCGQSPCGGSENLYFQS	1	0.0043
1435	ACRHPMCEGFPCGGGENLYFQK	1	0.0025	1435	ACGRKCCPASECGGGENLYFQS	2	0.0086	1435	AACHPHCMQPACGGGENLYFQS	1	0.0071	1435	ACSLHRCRPQPCGGGENLYFRG	1	0.0043
1436	ACSHPMCEGFPCGGGEKCSFQS	1	0.0025	1436	ACCSSYCLKPHCGGGENLYFQS	2	0.0086	1436	ACPCVTCLVHPCGGGENLDSQS	1	0.0071	1436	HPQNCTCTEPACGGGENLYFQS	1	0.0043
1437	ACHTQSCTPPCCGGGENLYLPK	1	0.0025	1437	ACCRAHCGNISCGGGENLYFQS	2	0.0086	1437	ACHPQACSTFACGGGENLYFQS	1	0.0071	1437	ACHPQNCNLTGCGGGENLYFVD	1	0.0043
1438	ACAGPVCFRINCGGGENLYFQS	1	0.0025	1438	ACPPRQCECLACGGGENLYFQS	2	0.0086	1438	EPACVTCFVHPCGGGENLYFQS	1	0.0071	1438	ACAQNGCQAMFCGGGENLYFQS	1	0.0043
1439	YCQSAVCEGQDCGGGENLYFQS	1	0.0025	1439	ACRTLQCSCNHCGGGENLYFQS	2	0.0086	1439	ACKQLACRQPICGGGENLYFAD	1	0.0071	1439	ACKTRSCHRRLCGGGENLYFQS	1	0.0043
1440	PVVIRCVRCFPCGGGENLYFQS	1	0.0025	1440	ACRQKSCAPCKCGGGENLYFQV	2	0.0086	1440	LCGLQACSYSECGGGENLYFQS	1	0.0071	1440	ACGGPTCLPLPCGGGENLYLQS	1	0.0043
1441	ACNLCRCPNQLCGGGENLYFQS	1	0.0025	1441	ACHHPRCTPCGCGGGENLYFQS	2	0.0086	1441	ACHPQNCTEPACGGSETLYFQS	1	0.0071	1441	ACHPQNCTEPACGGGENLYFRF	1	0.0043
1442	ACRCVTCLVHPCGGGENLYSIL	1	0.0025	1442	ACKHQNCSCRVCTGDENLYFQS	2	0.0086	1442	EVGRLQCCPAKCGGGENLYFQS	1	0.0071	1442	ACPREQCCPSNCGGSENLYFQS	1	0.0043
1443	ACPCATCLVHPCGGGENLYFQL	1	0.0025	1443	ACCRFTCHTMDCGGGENLYFQS	2	0.0086	1443	ACETEVCSVGNCGGGENLYFRS	1	0.0071	1443	ACQILCCQIRGGGGGENLYFQS	1	0.0043
1444	ACRTTICEGFPCGGGENLYFQS	1	0.0025	1444	ACILHRCIQASCGGGENLYFQS	2	0.0086	1444	ACLRQNCQETQCGGGENLYFQL	1	0.0071	1444	ACHQPVCPLANCGGGENLSFQS	1	0.0043
1445	ACPHPQCEAAACGGGENLYFQI	1	0.0025	1445	ACCHSKCSKRQCGGGENLYFQS	2	0.0086	1445	ACPRPSCAYQPCGGGENLYFRV	1	0.0071	1445	PCAGRPCRQPLCGGGENLYFQW	1	0.0043
1446	CCSHPMCEGFPCGGGENLYFHL	1	0.0025	1446	ACTADKCSRNQCGGGENLYFQS	2	0.0086	1446	ACHPQNCTEPACGGGENLYFFQ	1	0.0071	1446	VCCSPPCRTVWCGGGENLYFQS	1	0.0043
1447	LACDPMCEGFPCGGGENLYFQS	1	0.0025	1447	ACCSKRCSQLVCGGGENLYFQS	2	0.0086	1447	ACRCEHCPCCSVAGGENLYFQS	1	0.0071	1447	ACHPQNCTYSWCGGGENLYLFQ	1	0.0043
1448	ACSHSMCQGFPCGGGENLDFQK	1	0.0025	1448	ACLPQSCCSHRCGGGENLYFQS	2	0.0086	1448	AACHPQNCNDRCGGGENLYFQF	1	0.0071	1448	ACHPQNCLAPSCGGGQNLYFQS	1	0.0043
1449	ACMPQSCCETACGGGESLYFQS	1	0.0025	1449	ACTRVNCKCHRCGGGENLYFQS	2	0.0086	1449	ACPCVTCLVHPCGGAENLYFQS	1	0.0071	1449	ACHPQNCTEPACGGGENLSFHL	1	0.0043
1450	ACPLSICSVTVCGGGENLYFQS	1	0.0025	1450	ACRQNHCKLWSCGGGENLYFHL	2	0.0086	1450	ACHPQVCSPQRCGGGENVYFQS	1	0.0071	1450	ACYCRVGRQTICGGGENLYFQS	1	0.0043
1451	ACPCVTCLVHPCGGGENLVSSS	1	0.0025	1451	ACGLALCSPMLCGGGENLYFPV	2	0.0086	1451	VCHPQACSEFMCGGGENLYFQS	1	0.0071	1451	ACAGRPCRQPLCGGGENRYFQW	1	0.0043
1452	ACSHSMCEGFPCGGGENRDFQS	1	0.0025	1452	ACAPGDCFKPTCGGGENLYFQS	2	0.0086	1452	CHPEICQDIAQCGGGENLYFQS	1	0.0071	1452	ACHPQNCTQLVCGGGENLYFQS	1	0.0043
1453	PFPPPQCCAPPCGGGENLYFQS	1	0.0025	1453	ACQSPDCCHMQCGGGENLYFQS	2	0.0086	1453	ACRPQVCSPQRCGGGENLYFQS	1	0.0071	1453	ACQAQCCPQHLCGGGENLYFQS	1	0.0043
1454	ACPVRQCPLQSCGGGENLYFHL	1	0.0025	1454	ACRLRLCSCATCGGGENLYFQS	2	0.0086	1454	SRQEPECCPAKCGGGENLYFQS	1	0.0071	1454	ACHPQNCTYSWCGGDENLYFQS	1	0.0043
1455	CPHPQCAELAACGGGENLYFQS	1	0.0025	1455	ACLASVCLTARCGGGENLYFQS	2	0.0086	1455	ACSHPMCEGQDCGGGENLYFQS	1	0.0071	1455	AACRLPCSQQSCGGGENLYFQS	1	0.0043
1456	ACTHPQCEGQDCGGSESVYFQS	1	0.0025	1456	ACVQQCCPHRLCGGGENLYFQS	2	0.0086	1456	ACHPQNCPQTSCGGGENLYFQS	1	0.0071	1456	ACHQLYCVSPRCGGGENLYFQI	1	0.0043
1457	LCAAVTCAVHPCGGGENLYFQS	1	0.0025	1457	ACNSPQCECRQCGGGENLYFQS	2	0.0086	1457	VCHPQVCSPTECGGGENLYFQS	1	0.0071	1457	FDTCSNCLAPSCGGGENLYFQS	1	0.0043
1458	ACPCVTCLVHPCGGGETLNFQS	1	0.0025	1458	ACRTPLCPLTLCGGGENLYFQS	2	0.0086	1458	ACETEVCSVGNCGGGENLSFQS	1	0.0071	1458	ACHPQVCSPTECGGGENLSFPS	1	0.0043
1459	CSHPMLCEGFPCGGGENLYFQS	1	0.0025	1459	ACCTTRCQRSRCGGGENLYFQS	2	0.0086	1459	ACHPQNCQETQCGGGENLYSQC	1	0.0071	1459	GDRQLQCCPAKCGGGENLYFQS	1	0.0043
1460	ACQRENCQCTVCGGGENLYFQS	1	0.0025	1460	ACGLALCSPMLCGGGENLYFHL	2	0.0086	1460	CAIPYNCTEPACGGGENLYFQF	1	0.0071	1460	ACQPKICKLILCGGGENLYFQS	1	0.0043
1461	ACSHPMCEGFPCGGGENVYLQS	1	0.0025	1461	ACCHATCRRMSCGGGENLYFQS	2	0.0086	1461	AACETEVCCGNCGGGENLYFQV	1	0.0071	1461	AACANSWCCGACGGGENLYFQS	1	0.0043
1462	ACTTWGCTVQHCGGGENLYFPS	1	0.0025	1462	ACEAKLCGCSRCGGGENLYFQS	2	0.0086	1462	ACHPQNCTEPACGGGENLYFRC	1	0.0071	1462	ACHPQNCNDSWCGGGENLYFQS	1	0.0043
1463	AACPHPRCEAACGGSENLYFQS	1	0.0025	1463	ACQRRRCKNTCCGGGENLYFQS	2	0.0086	1463	GSRQLQCCPAKCGGGANLYFQS	1	0.0071	1463	SCPSRQCCNMYCGGGENLYFQS	1	0.0043
1464	CWNLGQCRTTNCGGGENLYFQS	1	0.0025	1464	ACSHPMCEGFPCGGGENLDSQS	2	0.0086	1464	ENRQLQCCPAKCGGGENLYFQS	1	0.0071	1464	ACARPPCQFCGCGGGENLYFHL	1	0.0043
1465	LACHPMCEGFPCGGGENLYFQS	1	0.0025	1465	ACPRSSCNRQFCGGGENLYFQS	2	0.0086	1465	ACTGPVCLTSTCGGGENLYFQS	1	0.0071	1465	ACCAPRCNVSQCGGGENLYFRV	1	0.0043
1466	ACPHYSCVQHNCGGGENLSFQS	1	0.0025	1466	ACQLGHCHRRTCGGGENLYFQS	2	0.0086	1466	ACTGPACLTSTCGGGENLYFAS	1	0.0071	1466	ACTCCSCAHYSCGGGEKTYFQS	1	0.0043
1467	ACSHPMCEGFPCGGGDKLNFQS	1	0.0025	1467	ACRGPSCCRRVCGGGENLYFQS	2	0.0086	1467	ACRCEHYPWPQCGGGENLYFQS	1	0.0071	1467	ACSQRLCTSPACGGGENLYFPE	1	0.0043
1468	AACWPPPCNVRCGGGENLYFQS	1	0.0025	1468	ACQTKPCSCANCGGGENLYFQS	2	0.0086	1468	CPILKCISQFQCGGGENLYFQS	1	0.0071	1468	ACHPQNCQETQCGGGGTLYFQS	1	0.0043
1469	ACPLSQCPVARCGGGENLYFQS	1	0.0025	1469	ACTHPQCERQDCGGGENLYFQS	2	0.0086	1469	WCDPQNCQETQCGGGENLYFQS	1	0.0071	1469	CHPQNCMLQRACGGGENLYFQS	1	0.0043
1470	ACPCVTCLVHPCGGGENLTSSS	1	0.0025	1470	ACTKSSCCPTACGGGENLYFQS	2	0.0086	1470	ACHPQVCDCQMCGGGENLYFQS	1	0.0071	1470	CGGSRLCDPPWCGGGENLYFQC	1	0.0043
1471	LGCPRECEAAACGGGENLYFQS	1	0.0025	1471	ACHHTVCARRKCGGGENLYFQS	2	0.0086	1471	ACHPQNCTQPACGGGENLYFQS	1	0.0071	1471	ACADGQCWFPLCGGGENLYFQS	1	0.0043
1472	LCNDPQCEGQDCGGGENLYFQS	1	0.0025	1472	ACRKPLCHGCPCGGGENLYFQS	2	0.0086	1472	ACRCEHCPWPQCGGGENLYFQC	1	0.0071	1472	GSRRQQCCPAKCGGGENLYFQS	1	0.0043
1473	ACRQSPCAKYQCGGGENLYFQS	1	0.0025	1473	ACSYLMCQGFPCGGGENLYFQS	2	0.0086	1473	GLSLCQLSCVSCGGGENLYFQS	1	0.0071	1473	ACSLLPCPLKSCGGGENLYFQS	1	0.0043
1474	ACSHPMCEGFPCGGGENLYFKS	1	0.0025	1474	ACSSRPCAIPMCGGGENLYFQS	2	0.0086	1474	RPQQPLCFLCYCGGGENLYFQS	1	0.0071	1474	ACGLALCFLNACGGGENLYFQS	1	0.0043
1475	ACTHPQCEGEDCGGGKTLYFQS	1	0.0025	1475	ACSHPMCEGFPCGGGENLYSIC	2	0.0086	1475	ACHPQVCSTFACGGGENLYFSL	1	0.0071	1475	GLSQEQCCPSNCGGGENLYFQS	1	0.0043
1476	LSLCDVSCASVCGGGENLYFQS	1	0.0025	1476	KSHELSCNCTSCGGGENLYFQS	2	0.0086	1476	ACHPQNCTMNQCGGGENLLFHL	1	0.0071	1476	GCPQQACYHPPCGGGENLYFHL	1	0.0043
1477	ACRASLCNLKQCGGGENLYFPT	1	0.0025	1477	ACTIQNCSQWSCGGGENLYFQS	2	0.0086	1477	CAHPQNCPTQPCGGGENLYFQS	1	0.0071	1477	ACHPQNCTEPACGGGENLYFHV	1	0.0043
1478	ACPCVTCLVHPCGAGENLYFQS	1	0.0025	1478	ACHKAQCANPTCGGGENLYFQS	2	0.0086	1478	AACTWGCTVQHCGGGENLYFQS	1	0.0071	1478	LCGLSSGACLRCGGGENLYFQS	1	0.0043
1479	FAACSHPMCDPCGGGENLYFQS	1	0.0025	1479	ACSALSCLYGRCGGGENLYFQS	2	0.0086	1479	GSRQLQCCPGKCGGGENLYFQS	1	0.0071	1479	ACPAPRCTFQQCGGGENLYFQS	1	0.0043
1480	CCLGPTCNIQNCGGGENLYFQS	1	0.0025	1480	ACQTVPCRRHECGGGENLYFQS	2	0.0086	1480	ACNMTHCPYSSCGGGENLYFQS	1	0.0071	1480	ACQPWNCTRGKCGGGENLYFQS	1	0.0043
1481	GSSLCDVSCVLCGGGENLYFQS	1	0.0025	1481	ACHPPWCDYRFCGGGENLYFES	2	0.0086	1481	AACPCVMLVHPCGGGENLYFQS	1	0.0071	1481	GCNLAACGQDYCGGGEKSYFQS	1	0.0043
1482	CSSHPMCEGFPCGGGENLHFQS	1	0.0025	1482	ACRLPNCVSMQCGGGENLYFQS	2	0.0086	1482	ACHPQNCTETQCGGGENLYSQS	1	0.0071	1482	GSRQLQCCPAKCGGGENLYFQY	1	0.0043
1483	ACHPQNCTEPACGGGENRNFQS	1	0.0025	1483	ACHCKLCKPASCGGGENLYFQY	2	0.0086	1483	AACTGPCLTSTCGGGENLYFQS	1	0.0071	1483	ACPSANCLFPNCGGGENLYFQY	1	0.0043
1484	ACCYASCTRSTCGGGENLYFQS	1	0.0025	1484	ACCTSPCPRRMCGGGENLYFQS	2	0.0086	1484	CGHPQVCSPTECGGGENLYFQS	1	0.0071	1484	ACPLNDCYPQFCGGGENLYFQS	1	0.0043
1485	ACTHPQCEGQDCGGGENLYFHV	1	0.0025	1485	ACSPGQCQLQHCGGGENLYFQY	2	0.0086	1485	ACMPLLCQHPPCGGGENLYFQS	1	0.0071	1485	ACHPQNCSTQPCGGGENLYFQS	1	0.0043
1486	LSLCDILSCHPCGGGENLYFQS	1	0.0025	1486	ACQYPQCCPQACGGGENLYFQS	2	0.0086	1486	ACPCVTCLVHPCGGGENLHLQS	1	0.0071	1486	RCPQPMCPHVDCGGGENLYFQS	1	0.0043
1487	ACPCVTCLVHPCGGGENLYSSE	1	0.0025	1487	ACCRYPCAKSKCGGGENLYFQS	2	0.0086	1487	ACNPQACSYSECGGGENLYFQS	1	0.0071	1487	ACQRQTCRRHCCGGGENLYFQS	1	0.0043
1488	ACSHPMCEGFPCGGGENLYSIC	1	0.0025	1488	ACVSCRCTKQGCGGGENLYFQS	2	0.0086	1488	RKSEPQCCPAKCGGGANLYFQS	1	0.0071	1488	ACHIQVCSPTECGGGENLYFQS	1	0.0043
1489	ACDHPMCEGFPCGGGENLYFQS	1	0.0025	1489	PVRRSRCKCSPCGGGENLYFQS	2	0.0086	1489	EVGSCQCCPAKCGGGENLYFQS	1	0.0071	1489	ACQLHRCQPASCGGGENRYFQS	1	0.0043
1490	GGSPPSCCRSTCGGGENLYFQS	1	0.0025	1490	ACRHPCCPNQMCGGGENLYFQS	2	0.0086	1490	ACHPMNCNIPTCGGGENLYFLS	1	0.0071	1490	ACHPQACSEFMCGGGENLYFSL	1	0.0043
1491	CCWMHQRVRFPCGGGENLYFQS	1	0.0025	1491	ACNPQACAFQSCGGGENLYFQS	2	0.0086	1491	ACHPQACHYSECGGGENLYFQS	1	0.0071	1491	SCHPQVCSPTECGGGENLYFQS	1	0.0043
1492	PGPCVTCLVHPCGGGENLYFQS	1	0.0025	1492	ACPQPTCPGSTCGGGENLYFQS	2	0.0086	1492	ACPCVTCLVHPCGGGENLCFPV	1	0.0071	1492	ACHPQQCDCPPCGGGENLYFQS	1	0.0043
1493	CPCVTCVSCYLCGGGENLYFQS	1	0.0025	1493	ACCPAGCSSPPCGGGENLYFQS	2	0.0086	1493	ACHPTIVMEPACGGCENLYFQS	1	0.0071	1493	ACRPITCQQHWCGGGENLYFPV	1	0.0043
1494	AACSHPMCEFVCGGGENLYFQS	1	0.0025	1494	AACNPMCEGFPCGGGENLYFQS	2	0.0086	1494	ACHPQVCHPVACGGGENLFFQS	1	0.0071	1494	ACSQWSCARIQCGGGENLLFQS	1	0.0043
1495	ACPCVTCLVHPCGGGENLYASS	1	0.0025	1495	ACSHPMCEGFPCGGGENLYFPR	2	0.0086	1495	ACQPQVCDRQMCGGGENLYFQS	1	0.0071	1495	ACHPQNCTEPACGGDKNLYFQS	1	0.0043
1496	ACSHPMCEGFPCGGGENLLFRL	1	0.0025	1496	ACWQHHCASPTCGGGENLYFQS	2	0.0086	1496	ACSPINCNIPTCGGGENLYFQS	1	0.0071	1496	ACWQPPCDPSPCGGGENLYFRV	1	0.0043
1497	ACHPQFCSITPCGGGGKFYFQS	1	0.0025	1497	ACNTQTCYAQACGGGENLYFQS	2	0.0086	1497	ACSRQQCYVPPCGGGENLYFQS	1	0.0071	1497	AACQDYCQQPFCGGGENLYFQS	1	0.0043
1498	ACPLCTCLVHPCGGGENLYFQS	1	0.0025	1498	ACSHLSCRHPQCGGGENLYFQS	2	0.0086	1498	AACHPQNCRTQCGGGENLYFQS	1	0.0071	1498	CGLWSNCNIPTCGGGENLYFQS	1	0.0043
1499	RCPCVTCLVHPCGGGENLLLQS	1	0.0025	1499	ACPSKCCKDPVCGGGENLYFQS	2	0.0086	1499	ACHPQVCSPTECGGGENLYFLV	1	0.0071	1499	ACHPQVCSPTECGGGENLDFQS	1	0.0043
1500	ACCAPDCQAELCGGGENLYFQL	1	0.0025	1500	ACGLALCSPMLCGGGENLYFQF	2	0.0086	1500	ACHPQNCADPVCGGGENLYFQS	1	0.0071	1500	ACHPQNCTEPACGGGENLHSQL	1	0.0043
1501	CSHPMCEGIFLCGGGENLYFQS	1	0.0025	1501	ACCSHRCAIYSCGGGENLYFQS	2	0.0086	1501	GLSCKNCTEPACGGGENLYFQC	1	0.0071	1501	ACHPQNCTEPACGGGENLYFRI	1	0.0043
1502	ACPHPQCEAAACGGGESVYFQS	1	0.0025	1502	ACYPKRCNKKPCGGGENLYFQS	2	0.0086	1502	ACHPQNCHPVACGGGENLYFQS	1	0.0071	1502	ACHPQVCTYSWCGGGENLYFQS	1	0.0043
1503	ACASSRCHPQQCGGGENLYSQS	1	0.0025	1503	ACCRGKCDLAICGGGENLYFQS	2	0.0086	1503	ACHPQNCPTQPCGRGENLYFQS	1	0.0071	1503	GLSSQNCNEPACCGGENLYFQS	1	0.0043
1504	AACTQQCEGQDCGGGENLYFQS	1	0.0025	1504	ACTNAPCSQHTCGGGENLYFQS	2	0.0086	1504	GLSSVELCCTVCGGGENLYFQS	1	0.0071	1504	ACHPQNCTEPACGGGENLFTPS	1	0.0043
1505	ACPHPECEGQDCGGGENLYFQS	1	0.0025	1505	ACLSEECMSNNCGGGENLYFQS	2	0.0086	1505	ACPCVTCLVHPCGGGENLYLIP	1	0.0071	1505	ACPAIRCCVAPCGGGENLYFQI	1	0.0043
1506	ACPCVMCLWHPCGGGENLYFQS	1	0.0025	1506	ACSRKSCLRKACGGGENLYFQS	2	0.0086	1506	ACHPQNCSYSECGGGENLYFQS	1	0.0071	1506	AACRPTCQQHWCGGGENLYFQS	1	0.0043
1507	ACQQLLCFRWICGGGENLYFQY	1	0.0025	1507	ACRPRPCPISCCGGGENLYFQS	2	0.0086	1507	CGLSVMCLVHPCGGGENLYFQL	1	0.0071	1507	ACPTLACRTSQCGGGENLYFQS	1	0.0043
1508	CPCVQTCLVHPCGGGENLYFQL	1	0.0025	1508	ACHSKLCKPASCGGGENLYFQS	2	0.0086	1508	PCHAQVCDRQMCGGGENLYFQS	1	0.0071	1508	ACGLALCSPMLCGGGKNLYFRC	1	0.0043
1509	ACPCVTCLVHPCGGGENLDSQV	1	0.0025	1509	ACRPPKCPGQCCGGGENLYFQS	2	0.0086	1509	WCYLQNCQETQCGGGENLYFQS	1	0.0071	1509	ACHPQNCDYKTCGGGENLYFHW	1	0.0043
1510	ACRDSTCEGFPCGGGENLYFQS	1	0.0025	1510	ACRCQYCVHRYCGGGENLYFQS	2	0.0086	1510	ACKQLACRQPICGGGENLYVRL	1	0.0071	1510	ACLQRHCMMPRCGGGENLYFQS	1	0.0043
1511	CPCVLTCLVHPCGGGENLYFQS	1	0.0025	1511	ACGLALCSPMLCGGGENLYFQV	2	0.0086	1511	ACRPQNCTEPACGGGENLYFQL	1	0.0071	1511	ACVYRPCSQQSCGGGENLYFQS	1	0.0043
1512	ACPHPQCEAAACGGGENLCFSI	1	0.0025	1512	ACHPKHCCQGYCGGGENLYFQS	2	0.0086	1512	ACKQLACRQPICGGGETLYFQS	1	0.0071	1512	ACPVHRCSPSMCGGGENLYFQS	1	0.0043
1513	ACGPHSCPRSQCGGGENLYFQS	1	0.0025	1513	ACVSTHCCSTNCGGGENLYFQS	2	0.0086	1513	PCDHSQCRQVLCGGGENLYFQS	1	0.0071	1513	ACHPQVCDRQMCGGGENLLTSS	1	0.0043
1514	CPHPQCEAAALCGGGENLYFQS	1	0.0025	1514	ACPQHYCPLSQCGGGENLYFQS	2	0.0086	1514	RSWQLQCCPAKCGGGENLYFQL	1	0.0071	1514	ACHPQNCTEPACGGGENLYLQD	1	0.0043
1515	ACSNTICEGFPCGGGENCYFQS	1	0.0025	1515	ACTHPQCEGQDCGGGENLYFQF	2	0.0086	1515	ACHPQNCREPACGGGENLYFQS	1	0.0071	1515	CLSCGGSRPSLCGGGENLYFQS	1	0.0043
1516	ACPCVTCLVHPCGGGENRSFQS	1	0.0025	1516	ACRHATCRVWNCGGGENLYFQS	2	0.0086	1516	ACHPQNCSEFMCGGGENLYFQS	1	0.0071	1516	CHPQNCNQQPACGGGENLYFQS	1	0.0043
1517	CWIIRCVEGFPCGGGENLYFQS	1	0.0025	1517	ACRLPPCQLQTCGGGENLYFQS	2	0.0086	1517	GLLVQRCSCGPCGGGENLYFQS	1	0.0071	1517	ACPSRQCCNMYCGGGENMYFQS	1	0.0043
1518	CSRHPMCEGFPCGGGENLYFQS	1	0.0025	1518	ACPPTRCDPLVCTGDENLYFQS	2	0.0086	1518	GRRCEHCPWPQCGGGENLYFQS	1	0.0071	1518	ACQPWTCTRGKCGGGGTFYFQS	1	0.0043
1519	LHPEAHCCQPDCGGGENLYFQS	1	0.0025	1519	ACCPAKCHARSCGGGENLYFQS	2	0.0086	1519	ACPLHRCHVAACGGGENLYFQS	1	0.0071	1519	ACHPQNCTEPACGGGENLYLPD	1	0.0043
1520	ACPCAACLVHPCGGGENLYFQS	1	0.0025	1520	ACEAQVCDTVICGGGENLYFQS	2	0.0086	1520	ACKQLACRQPICGGSENLYFQS	1	0.0071	1520	ACSQSHCSVRNCGGGENLYFQS	1	0.0043
1521	NVKLCACEGFPCGGGENLYFQS	1	0.0025	1521	ACLSGHCYVQYCGGGENLYFQS	2	0.0086	1521	ACHPQNCTEPACGGGENLYLQS	1	0.0071	1521	CSLSVNCTEPLCGGGENLYFQS	1	0.0043
1522	ACPHPQCEAAACGGGENRRFQV	1	0.0025	1522	ACCPRHCSDKSCGGGENLYFQS	2	0.0086	1522	ACPCVTCLVHPCGGGENVLLQS	1	0.0071	1522	ACGLALCSPMLCGGGENRDLQS	1	0.0043
1523	ACSHPMCEGFPCGGGANLYFQL	1	0.0025	1523	ACRARRCPCLSCGGGENLYFQS	1	0.0043	1523	ACSAHSCEPPPCGGGENLYFQS	1	0.0071	1523	ACPLLACPVIMCGGGKNLYFHL	1	0.0043
1524	ACPCVACLVHPCGRSENLYFQV	1	0.0025	1524	ACPPEDCQPPTCGGGENLYFQS	1	0.0043	1524	EDGQLQCCPAKCGGGENLYFQS	1	0.0071	1524	ACSHPMCEGFPCGGGEQPGFQS	1	0.0043
1525	CSHPMCEGFSSCGGGENLYFQS	1	0.0025	1525	ACNRFPCCRRHCGGGENLYFQS	1	0.0043	1525	ACHPQNCTEPACGGGVNLYFQS	1	0.0071	1525	ACLTTFCSGMQCGGGENLYFLS	1	0.0043
1526	CGLSACNVPCSCGGGENLYFQS	1	0.0025	1526	ACHPQGCTNLHCGGGENLYSSL	1	0.0043	1526	ACHPQNCTEPACGGGRNLYFQS	1	0.0071	1526	ACAPGLCSPFACGGGENLYFQA	1	0.0043
1527	ACPCVTCLVHPCGGGKSCYFQS	1	0.0025	1527	ACQASQCRFNLCGGGENLYSSL	1	0.0043	1527	WCSRQQCYVPPCGGGENLYFQS	1	0.0071	1527	ACHPQNCPTQPCGGGENLYSSI	1	0.0043
1528	CSHPILCQGFPCGGGENLYFQS	1	0.0025	1528	ACRQTGCLCSSCGGGENLYFQL	1	0.0043	1528	ACHPQVCSPTECGGGENLYFHI	1	0.0071	1528	TCHLQNCTEPACGGGENLYFPS	1	0.0043
1529	WCSYLMCEGFPCGGGENLYFQS	1	0.0025	1529	ACHKSACNCSPCGGGENRNFQS	1	0.0043	1529	ACYSQNCTEPACGGGENLYFQS	1	0.0071	1529	ACTAGGCSRKQCGGGENLLLQS	1	0.0043
1530	ACPTPFCFIQGCGGGENLYFQG	1	0.0025	1530	ACRTALCTPCQCGGGENLYFQL	1	0.0043	1530	RKARSQCCPAKCGGGENLYFQS	1	0.0071	1530	ACRQTVCNLVSCGGGENLFFQS	1	0.0043
1531	ACPCVTCLVHPCGGGENLCTSS	1	0.0025	1531	ACDCYECRARVCGGGENLYFQS	1	0.0043	1531	CGLSSANCEQACGGGENLYFQS	1	0.0071	1531	ACPLRGCPPARCGGGENLYFQS	1	0.0043
1532	ACPCVTCPADPCGGGENLYFQS	1	0.0025	1532	ACTHPQCQGYCGGGEENLYFQS	1	0.0043	1532	SCHCENCTEPACGGGENLYFQS	1	0.0071	1532	ACGLVLCSPMLCGGGENLYFQS	1	0.0043
1533	ACRSGCCNPKSCGGGENLYFQS	1	0.0025	1533	GRSSCTCQTKKCGGGENLYFQS	1	0.0043	1533	ACHPQNCTMNQCGGGENLSFQS	1	0.0071	1533	ACSSFNCYFHQCGGGENLYFQC	1	0.0043
1534	ACSHPMCEGFPCGGGENLQILS	1	0.0025	1534	ACYQGPCSVGTCGGGGNLYFQS	1	0.0043	1534	LCGVILCSSTECGGGENLYFQL	1	0.0071	1534	ACGLALCAPMLCGGGENLYFQS	1	0.0043
1535	SCSHPMCEGFPCGGGENLYFQL	1	0.0025	1535	AACRQNHCSLDCGGGENLYFQL	1	0.0043	1535	LCGLSLCDVHPCGGGENLYFQS	1	0.0071	1535	CYPTKLCNRALCGGGENLYFQS	1	0.0043
1536	ACRQGCCFRESCGGGENLYFQS	1	0.0025	1536	ACSLIQCLPSMCGGGENLYFQS	1	0.0043	1536	ACHPMNCNIPTCGGGGNLYFQS	1	0.0071	1536	ACHPQNCTEPACGGGESLYSQS	1	0.0043
1537	ACSHPMCEGFPCGGGGNLVLQS	1	0.0025	1537	ACATQTCDCSKCGGGENLYFQS	1	0.0043	1537	ACHPQVCSHTLCGGGENLYFQL	1	0.0071	1537	AACHPQNCTYWCGGGENLYFQS	1	0.0043
1538	CVTCLVCREHPCGGGENLYLQS	1	0.0025	1538	LVGRCRCRFKECGGGENLYFQS	1	0.0043	1538	ACSPTSCNHQACGGGENLYFQS	1	0.0071	1538	ACHSQNCTEPACGGGENLYFRV	1	0.0043
1539	ACQRDQCRGPWCGGGENLYFQV	1	0.0025	1539	ACEAQSCRKIRCGGGENLLFQS	1	0.0043	1539	ACHPQYCLGPHCGGGENLYFQS	1	0.0071	1539	HCGLALCSPMLCGGGENLYFHI	1	0.0043
1540	PVRACSCVSWGCGGGENLYFQS	1	0.0025	1540	ACGTAVCKRCQCGGGENLYFQS	1	0.0043	1540	RRNQLQCCPAKCGGGENLYFQS	1	0.0071	1540	ACHPQNCTEPACGSGENLYFQS	1	0.0043
1541	ACSHPMCEGFPCGGGENPNFQS	1	0.0025	1541	GLSWRSCSSCDCGGGENLYFQS	1	0.0043	1541	ACHPQNCTMNPCGGGENLYFQS	1	0.0071	1541	ACGLALCSPMLCGGGENSYFQS	1	0.0043
1542	ACHVPPCQRKDCGGGENLYFPC	1	0.0025	1542	ACYSGCCRTKKCGGGENLYFQS	1	0.0043	1542	ACANHPCDRKQCGGGENLYFQS	1	0.0071	1542	ACHPQNCAGTVCGGGENLYFRV	1	0.0043
1543	LCGLSCCRRKDCGGGENLYFQS	1	0.0025	1543	PCPCVTCLVHPCGGGENLYFQS	1	0.0043	1543	ACHPQNCQETQCGGSENLYFPT	1	0.0071	1543	ACQTTVCQITPCGGGESWYFQS	1	0.0043
1544	ACFCVTCLVHPCGGGENLYLSA	1	0.0025	1544	ACHCKLCKPASCGGGENLYLPA	1	0.0043	1544	ACYRMNCNIPTCGGGENLYFQS	1	0.0071	1544	CQPHSCSLAPSCGGGENLYFQS	1	0.0043
1545	AACSYLCGPRSCGGGENLYFQS	1	0.0025	1545	ACHCKLCKPALCGGGENLYFQS	1	0.0043	1545	ACHPQNCQETQCGGGENLSFHL	1	0.0071	1545	LFIRRNCCGADCGGGENLYFQS	1	0.0043
1546	ACPHPQCEATACGGGENLYFQS	1	0.0025	1546	ACPGPACSPCQCGGGENLYLQV	1	0.0043	1546	ACTGQACLTSTCGGGENLYFQS	1	0.0071	1546	GSRQLQCCPAKCGGDENLYFQS	1	0.0043
1547	CPCVACVSCASCGGGENLYFQS	1	0.0025	1547	ACLSQECANNVCTGDENLYFQS	1	0.0043	1547	GCHPQNCQETQCGGGENLYFQL	1	0.0071	1547	CMVPQVCSPTECGGGENLYFQS	1	0.0043
1548	ACPCGTCLVHPCGGGENLYFQS	1	0.0025	1548	ACHCKLCKPASCGGSQNLYFQS	1	0.0043	1548	LQSCNMCEGFPCGGGENLYFQS	1	0.0071	1548	ACHPRNCTEPACGGGENLLLQS	1	0.0043
1549	ACPCVTCFVHPCGGGETCYFQS	1	0.0025	1549	ACKCPPCGQKRCGGGENWYFQS	1	0.0043	1549	CHPLEACQTLNCGGGENLYFQS	1	0.0071	1549	ACHPQVCSPTECGGGENLLTSS	1	0.0043
1550	ACHQSSCIPQRCGGGENLYFQS	1	0.0025	1550	ACKTRSCHRRLCGGGESLYFQS	1	0.0043	1550	ACQRQVCSPTECGGGENLFTSS	1	0.0071	1550	ACPPLPCSLHMCGGGENLYFRG	1	0.0043
1551	ACSHPMCEGFPCGGGENLYIFQ	1	0.0025	1551	ACHSRGCKMCVCGGGENLYFRC	1	0.0043	1551	ACHPQVCDRQMCGGGENLYLSA	1	0.0071	1551	SFAACPQVTCSCGGGENLYFQS	1	0.0043
1552	ACPYVTCLVHPCGGGENLYFHL	1	0.0025	1552	ACRNSCCNISTCGGGENLYFQS	1	0.0043	1552	ACHPQNCQETQCGGGENLYLQG	1	0.0071	1552	GCYWQNCQETQCGCGENWYFQS	1	0.0043
1553	ACPHPQCEAAACGGGENRHFES	1	0.0025	1553	GLYACSCSRKRCGGGENLYFQS	1	0.0043	1553	AACHPQACQEDCGGGENLYFQS	1	0.0071	1553	ACQPQNCTEPACGGGENLYFTS	1	0.0043
1554	SVLCVTCLVHPCGGGENLYFQQ	1	0.0025	1554	ACPAGQCSHRTCGGGENLYFQL	1	0.0043	1554	ACTGPACLTSTCGGGENRHFQS	1	0.0071	1554	ACYPQNCTEPACGGGENRYFQS	1	0.0043
1555	CRHHLICEGFPCGGGENLYFRS	1	0.0025	1555	ACRSWQCGRTHCGGGENLYFQS	1	0.0043	1555	ACYCNNCQETQCGGGENLYFQS	1	0.0071	1555	ACTPCECRQSSCGGGENLLFQS	1	0.0043
1556	ACASWICQHTQCGGGENRYFQS	1	0.0025	1556	RPVHSCCSAKGCGGGENLYFPS	1	0.0043	1556	ACETECVLVGNCGGGENLYFQS	1	0.0071	1556	ACQEGTCPQQNCGGGENLYFQP	1	0.0043
1557	ACPHPQCEAAACGGGENLPFQS	1	0.0025	1557	ACCGRQCQRKDCGGGENRDLQS	1	0.0043	1557	LCTQLACRQPICGGGENLYFQS	1	0.0071	1557	ACLYLCCHVLWCGGGENLHLQS	1	0.0043
1558	AACCVTCALHPCGGGENLYFHL	1	0.0025	1558	ACQSPQCRASFCGGGENLYFQS	1	0.0043	1558	ACGLALCSPMLCGGGENLYLPG	1	0.0071	1558	ACLHWQCNVNVCGGGENLYFQS	1	0.0043
1559	ACVAQSCLVHPCGGGENLYFQS	1	0.0025	1559	ACSHPMCEAAACGGGENLYFSL	1	0.0043	1559	ACGLALCSPMLCGGGGNLYSES	1	0.0071	1559	ACSQWSCARIQCGGGENLYFHL	1	0.0043
1560	LCVHPMCEGFPCGGGENLYYQV	1	0.0025	1560	GLQTQPCKCSPCGGGENLYFQS	1	0.0043	1560	ACHPQNCTYSWCGGGENLYFQY	1	0.0071	1560	ACHTPYCRQSGCGGGENLYFQS	1	0.0043
1561	ACSHPMCEGFPCGGGGSLYFQS	1	0.0025	1561	ACVERACQCRSCGGGENLYFQS	1	0.0043	1561	ACYLQNCTEPACGGGENLYFQS	1	0.0071	1561	LSCPLVCSLPTCGGGENLYFQY	1	0.0043
1562	CHQMACTALFLCGGGENLYFQS	1	0.0025	1562	ACCQLSCYHPRCGGGENLYFQS	1	0.0043	1562	ACHPQNCTEPACGGGENLYFRL	1	0.0071	1562	ACRKDYCTYSWCGGGENLYFQS	1	0.0043
1563	CCVDPMCEGFPCGGGENLYFQS	1	0.0025	1563	ACSHPMCEGFPCGGGENRALQS	1	0.0043	1563	ACHPQNCTEPACGGGENLYLQI	1	0.0071	1563	AACHPNCNEPACGGGENLYFQS	1	0.0043
1564	ACHVPPCRRKDCGGGENLYFQV	1	0.0025	1564	ACTIPQCEGQDCGGGENLYFQS	1	0.0043	1564	ACHPQNCPTQPCGGGENLYFPS	1	0.0071	1564	AACPQTCHWNDCGGGENLYFQS	1	0.0043
1565	GLSLCDVCCHPCGGGENLYFQS	1	0.0025	1565	LGLQQPCKCSPCGGGENLYFQS	1	0.0043	1565	ACHPQNCQETQCGGGENRDFQS	1	0.0071	1565	ACHPQNCTEPACGGGENLYFRR	1	0.0043
1566	ACRQPSCTAMRCGGGENMYSSS	1	0.0025	1566	ACRSSRCCPGSCGGGENLYFQS	1	0.0043	1566	ACHPQNCPTQPCGGGKNLYFRV	1	0.0071	1566	ACALISCHTHTCGGGENRHLQS	1	0.0043
1567	ACHPQFCQTAPCGGGENLYFPY	1	0.0025	1567	ACSCSHCHAKQCGGGENLYFQS	1	0.0043	1567	ACKSLACRQPICGGGENLYFQS	1	0.0071	1567	ACPLDDCQISSCGGGENLYFQS	1	0.0043
1568	ACHVPPCQRKDCGGGENLYFQS	1	0.0025	1568	ACQRELCACTTCGGGENLYFQS	1	0.0043	1568	ACHPQACSYSECGGGGKAYFQS	1	0.0071	1568	ACHPQNCTEPACGGGENAYFQS	1	0.0043
1569	ACSHPMCEGFPCGGGVNMYFQS	1	0.0025	1569	ACRNRNCCSLDCGGGENWYFQL	1	0.0043	1569	KSAAVQCCPAKCGGGENLYFQS	1	0.0071	1569	ACSHLMCEGFPCGGGAKLYFES	1	0.0043
1570	ACPCVTCLVHLCGGGENLYFQL	1	0.0025	1570	GSRPLSCPRCLCGGGENRYFQS	1	0.0043	1570	ACHPYNCAGTVCGGGENLYFQS	1	0.0071	1570	ACHPQNCTELACCGGENLYFQS	1	0.0043
1571	ACSHPMCQGFPWCGGENLYFQS	1	0.0025	1571	ACQRKRCKCNTCGGGENLYLVP	1	0.0043	1571	ACKQLACRELICGGGENLYFQS	1	0.0071	1571	ACARPPCQAPTCGGGENLYFQS	1	0.0043
1572	ACHPQFCQTAPCGGGENLYFHL	1	0.0025	1572	CGLSVICAQSMCGGGENLYFQS	1	0.0043	1572	ACETEVCSVGNCGGGYNLYFQS	1	0.0071	1572	ACHPQNCMYSWCGGGENLYFQS	1	0.0043
1573	ACSHPMCEGFPCGGGEEHLFQS	1	0.0025	1573	ACCVTQCFVDSCGGGENLYFQS	1	0.0043	1573	PCHFTNCTEPACGGGENLYFQS	1	0.0071	1573	ACCRYPCAKSKCGGGENLYFQS	1	0.0043
1574	CGLSAVLQCEACGGGENLYFQS	1	0.0025	1574	ACQASRCCRRMCGGGENLYFQS	1	0.0043	1574	ACHPQNCQETQCGGGENLWFQS	1	0.0071	1574	LSSANCCQEPACGGGENLYFQS	1	0.0043
1575	ACPCVTCLVHTCGGGENLYFQS	1	0.0025	1575	ACRNCSCSDYKCGGGENLYFQS	1	0.0043	1575	RRSWYACCPAKCGGGENLYFQL	1	0.0071	1575	ACVYRPCQAPTCGGGENLYFQS	1	0.0043
1576	ACHGQNCAPQCCGGGENLDFQS	1	0.0025	1576	ACDPQNCTEPACGGGENLYFQS	1	0.0043	1576	ACHPQNCQETQCGGGENLYFHF	1	0.0071	1576	RPVRCVSVFCSCGGGENLYFQS	1	0.0043
1577	GLYCMQCETSVCGGGENLYFQS	1	0.0025	1577	CGLSVACWLRQCGGGENLYFQS	1	0.0043	1577	ACRCERHCRWWCGGGENLYFQS	1	0.0071	1577	ACEFHKCTEPACGGGENLYFQS	1	0.0043
1578	ACSHPMCEGFPCGGGENRAFQS	1	0.0025	1578	CGLPHGCTTSYCGGGENLYFQS	1	0.0043	1578	ACKQLACRQPICGGGENLYFHS	1	0.0071	1578	CCHPQNCTYSWCGGGENLYFQS	1	0.0043
1579	ACWADRCCGFPCGGSENLYFRC	1	0.0025	1579	ACHRCRCRIQGCGGGENLYFQS	1	0.0043	1579	ACTGPACLTSTCGGGENLYFQI	1	0.0071	1579	CGGSGPCPRLACGGGENLYFQS	1	0.0043
1580	ACSHPNACEGFCGGGENLYFQS	1	0.0025	1580	ACPSPACVFPLCGGGENRYFQS	1	0.0043	1580	ACPDPNCLYISCGGGENLYFQS	1	0.0071	1580	AACRRRQCTSQCGGGENLYFQS	1	0.0043
1581	ACPHPQCEAACFGGGENLYFQS	1	0.0025	1581	ACHCKLCKPASCGGGENLYLQI	1	0.0043	1581	GGNQLQCCPAKCGGGENLYFQS	1	0.0071	1581	ACHPQNCPTQPCGGDENLYFQC	1	0.0043
1582	ACPCVTRSVHPCGGGENLYFQS	1	0.0025	1582	LSRKCDCSANACGGGENLYFQS	1	0.0043	1582	GCYRQNCAGTVCGGGENLYFQS	1	0.0071	1582	ACHPQVCSPTECGGGENLYFHL	1	0.0043
1583	PIACVTCLVHPCGGGENLYFQS	1	0.0025	1583	PPVVQCCPFRQCGGGENLYFQS	1	0.0043	1583	ACHPQNCAEPACGGGENLYFQS	1	0.0071	1583	ACQWHYCEPQPCGGGENLYFQS	1	0.0043
1584	ACPCVTCLVHPCGGGENRYFQA	1	0.0025	1584	ACLTAQCPLRSCGGGENLCTSS	1	0.0043	1584	ACHPQHCLYPDCGGGENLYFQL	1	0.0071	1584	ACQNPLCTPTRCGGGENLYFQL	1	0.0043
1585	ACSHPNCEGFPCGGGGNLYFQS	1	0.0025	1585	ACRQKCCKGLLCGGGENLYFQS	1	0.0043	1585	ACHRQNCTEPACGGGENLYFQS	1	0.0071	1585	ACHPQVCYQQPCGGGENLYFQS	1	0.0043
1586	CGLSLCHLVHPCGGGENLYFQS	1	0.0025	1586	ACLHGKCKKARCGGGENLYLLP	1	0.0043	1586	ACPCVTCLVHPCGGGENLYLPV	1	0.0071	1586	ACHKHSCSSCQCGGGENLYFQS	1	0.0043
1587	CCSHPMCEGIACGGGENLYFQS	1	0.0025	1587	ACANSWCCKAPCGGGENLYSSL	1	0.0043	1587	ACRVEVCSVGNCGGGENLYFQS	1	0.0071	1587	GSRQLQCCPAKCGGGENLDFQS	1	0.0043
1588	AACPCLYAVHLCGGGENLYFQS	1	0.0025	1588	ACPCVTCIVHPCGGGENLYFQS	1	0.0043	1588	ACRCEHCPWPQCGGGENLYLQP	1	0.0071	1588	ACTQPACGQPFCGGGENLCTSS	1	0.0043
1589	QSCHPMCEGFPCGGCENLYFQS	1	0.0025	1589	GAYAVMCSCQGCGGGENLYFQS	1	0.0043	1589	AEVNLQCCPAKCGGGENLYFQS	1	0.0071	1589	ACPFPRCLSNMCGGGENLYFQS	1	0.0043
1590	ACHGQPCVNRCCGGGENLYFQS	1	0.0025	1590	ACFRLFCNSPACGGGENLYFQS	1	0.0043	1590	GCHPQHCLYPDCGGGENLYFQS	1	0.0071	1590	ACHPQNCTEPACGGGENLYVQS	1	0.0043
1591	ACPPPVCLQGTCGGGENLYFQS	1	0.0025	1591	ACLRRKCNCKPCGGGENLYFQS	1	0.0043	1591	ACPCVTCLVHPCGGGQNLYFQS	1	0.0071	1591	ACLASPCLGHTCGGGENRDLQS	1	0.0043
1592	CRTHPQCEGQDCGGGENLYFQS	1	0.0025	1592	ACPVAMCLACSCGGGENLYFQL	1	0.0043	1592	ACETEVCYWGNCGGGENLYFQS	1	0.0071	1592	ACGLTLCSPMLCGGGENLYFQS	1	0.0043
1593	ACQQLLCFRWICGGGENLYFHK	1	0.0025	1593	ACKCPPCGQKRCGGGENLYFQL	1	0.0043	1593	ACSSRPCPLYGCGGGENLYSVA	1	0.0071	1593	SLYPTQCRMCQCGGGENLYFQL	1	0.0043
1594	ACSQQQCIHNGCGGGENLYFQL	1	0.0025	1594	ACSRYYCEGFPCGGGENLYFQS	1	0.0043	1594	CLHPQNCTEPACGGGENLYFQS	1	0.0071	1594	ACHPQVCYPTECGGGENLYFQS	1	0.0043
1595	AACSSPCKGFPCGGGENLYFHL	1	0.0025	1595	ACLGAECMQPQCGGGENLYFQS	1	0.0043	1595	CGLLLQCSPTECGGGENLYFQS	1	0.0071	1595	ACQQRACAVCNCGGGENVYFQY	1	0.0043
1596	LCSYPTCQGFPCGGGENLYFQS	1	0.0025	1596	CGSYLMCEGFPCGGGENLYFQS	1	0.0043	1596	LACAKPGCAVHCGGGENLYFQS	1	0.0071	1596	ACPCMTCLVHPCGGGENLYFQS	1	0.0043
1597	ACWPPPCNVGLCGGGENLYFHP	1	0.0025	1597	ACPPMGCSDQPCGGGENLYFQS	1	0.0043	1597	ACKQPTCLARACGGGENLYFQS	1	0.0071	1597	ACPCQSCLRKVCGGGENLYFQS	1	0.0043
1598	ACWPPPCNVGLCGGGENLYFHV	1	0.0025	1598	ACRNQPCRCVVCGGGENLYFQL	1	0.0043	1598	ACHPQNCQETQWCGGENLYFQS	1	0.0071	1598	ACHPQNCTYSRCGGGKNLYFQS	1	0.0043
1599	ACPCATRLVHPCGGGENLYFQS	1	0.0025	1599	LSFAACCSRCDGGGGENLYFQS	1	0.0043	1599	SDRQLQCCPAKCGGGENLYFQS	1	0.0071	1599	CGLWACAVFTLCGGGENLYFQS	1	0.0043
1600	CHPMACNSETQCGGGENLYFQS	1	0.0025	1600	LCCRPLCRELSCGGGENLYFQS	1	0.0043	1600	ACHPQVCDHQMCGGGENLYFQS	1	0.0071	1600	AALCLMCEVALCGGGENLYFQG	1	0.0043
1601	ACSTRPCPGPQCGGGENLYFHL	1	0.0025	1601	AGRSPPCSCASCGGGENLYFQS	1	0.0043	1601	ACKQLACRQPICGGGENLLFQS	1	0.0071	1601	ACLLCQCMHSSCGGGENLFQLS	1	0.0043
1602	ACPRQSCAFQLCRGGENLYFQS	1	0.0025	1602	ACRSERCPTCDCGGGENLYFQS	1	0.0043	1602	ACAQQNCMHLRCGGGENLYFQS	1	0.0071	1602	ACALNACGTQQCGGGENLYFQS	1	0.0043
1603	LCGLFRCQTFLCGGGENLYFQS	1	0.0025	1603	ACHRLLCKLATCGGGENLYFQS	1	0.0043	1603	ACHPQFCISPECGGGKNLYFQS	1	0.0071	1603	ACLQQACAHKLCGGGENLYFQS	1	0.0043
1604	ACHPQFCISPECGGGENLVTSS	1	0.0025	1604	ACGQKNCPALFCGGGENLYFQS	1	0.0043	1604	ACHPQVCSQTLCGGGENLYFQS	1	0.0071	1604	CLKSQWCTCNLCGGGENLYFQS	1	0.0043
1605	CGCSPIYKGFPCGGGENLYFQS	1	0.0025	1605	VACPNRCSSKKCGGGENLYFQS	1	0.0043	1605	ACHPQNCQETQCGGGVNLYFQS	1	0.0071	1605	ACPGARCQITDCGGGENLYFQG	1	0.0043
1606	FAACTHPQCKDCGGGENLYFQS	1	0.0025	1606	ACCRVPCPSSNCGGGENLYFQS	1	0.0043	1606	ACTTWGCTVQHCGGGENLYSHL	1	0.0071	1606	ACKKWNCHLNKCGGGENLYFQS	1	0.0043
1607	PCPCVTCLVHPCGGGENLYFLP	1	0.0025	1607	ACGLALCSPMLCGGGENLYGPT	1	0.0043	1607	ACVCVTCLVHPCGGGENLYFQS	1	0.0071	1607	ACQSKECKPHYCGGGENLYSQS	1	0.0043
1608	ACPCLTCLVHPCGGGENLYFQS	1	0.0025	1608	ACSLQCCPLGQCGGGENLYFQS	1	0.0043	1608	ACPCVTCLVIWCGGGENLYFQS	1	0.0071	1608	LCGLSECAWQRCGGGENLYFQS	1	0.0043
1609	ACSHPMCEGFPCGGGENLSFPV	1	0.0025	1609	ACMSRRCCQASCGGGENLYFQS	1	0.0043	1609	ACHPQNCTEPACGGGENRHFQS	1	0.0071	1609	ACHPQNCTEPACGGGENLYFPE	1	0.0043
1610	CGPHPQCEAAACGGGENLYFQS	1	0.0025	1610	ACCSRSCMRAQCGGGENLYFQS	1	0.0043	1610	AGTHSSCICWLCGGGENLYFQS	1	0.0071	1610	GCAPGLCSPFACGGGENLYFQS	1	0.0043
1611	PEAHRCCEGFPCGGGENLYFQS	1	0.0025	1611	ACQQLLCFGWICGGGENLYFPS	1	0.0043	1611	ACHPQNCRYSWCGGGENLYFQL	1	0.0071	1611	ACHPQNCTEPLCGGDENLYFQS	1	0.0043
1612	FSHCVTCLVHPCGGGENLYFQS	1	0.0025	1612	CQTPRCKRRNNCGGGENLYFQS	1	0.0043	1612	ACHPQNCQEPTCGGGENLYFQS	1	0.0071	1612	ACHPQVCSHTLCGGGENLYFQG	1	0.0043
1613	ACPCVTCLVHPCGGGENLYFPR	1	0.0025	1613	ACQSQHCCMRRCGGGENLYFQS	1	0.0043	1613	AACPLQLCPERCGGGENLYFQS	1	0.0071	1613	ACMDQQCKAAQCGGGENLYFQS	1	0.0043
1614	RPVLQRCSPTCCGGGENLYFQV	1	0.0025	1614	ACSHPMCEGFPCGGGGNLFFQS	1	0.0043	1614	ACHPENCTGAACGGGENLYFAG	1	0.0071	1614	ACRRSLCCSPPCGGGENLYFQS	1	0.0043
1615	ACPLAPCNRGGCGGGENLYFRS	1	0.0025	1615	ACTNKPCTQHCCGGGENLYFQL	1	0.0043	1615	ACHPQNCSEPACGGGENLYFQS	1	0.0071	1615	AACQLHPCIRRCGGGENLYFQS	1	0.0043
1616	CSLHPMCEGFPCGGGENLYFQS	1	0.0025	1616	ACIPSYCVTLHCGGGENRYFQS	1	0.0043	1616	ACSHPMCEGWDCGGGENLYFQS	1	0.0071	1616	ACRPNQCTQPPCGGGENLYFQS	1	0.0043
1617	PCVCVTCLVHPCGGGENLYLTS	1	0.0025	1617	CGLSSQCEAAACGGGENLYFQS	1	0.0043	1617	ACHPQNCTEPACGGGEKTYFQS	1	0.0071	1617	AVRQSWCCKAPCGGGENLYFQS	1	0.0043
1618	ACGLALCSRMLCRGGENLYFQS	1	0.0025	1618	ACTTRCCPLKSCGGGENLYFQS	1	0.0043	1618	ACPRHQCGLNRCGGGENLCTSS	1	0.0071	1618	GCTQQTCPQTACGGGENLYFQS	1	0.0043
1619	ACSHPMCEGFPCGGGENVYFQV	1	0.0025	1619	ACLTAQCSLLNCGGGENLYFQS	1	0.0043	1619	ACTGPACQTSTCGGGENLYFQS	1	0.0071	1619	ACPRPVCTNKLCGGGENRDFQS	1	0.0043
1620	ACPCVTCLVHPCGGGENLYFPC	1	0.0025	1620	ACLPTVCPYAICGGGENLYFQS	1	0.0043	1620	ACHPQVCDAQMCGGGENLYFQS	1	0.0071	1620	ACPCVACCVHPCGGGENLYFQS	1	0.0043
1621	ACPCVTCLVHPCGRVRNLYFQS	1	0.0025	1621	ACTSVTCSCQGCGVGENLYFQS	1	0.0043	1621	GLSLCNCIVHPCGGGENLYFQS	1	0.0071	1621	ACAAVSCQLFPCGGGENLYFQS	1	0.0043
1622	ACHTTHCQLIDCGGGENLYFQS	1	0.0025	1622	ACCLPPCAKTSCGGGENLYFQS	1	0.0043	1622	ACHPQNCTMNQCGGGENLYFQL	1	0.0071	1622	ACHPQVCSPTECGGGENLYSSS	1	0.0043
1623	AACSHAICKEFCGGGENLYFQS	1	0.0025	1623	AVRNRNCCSLDCGGGENLYFQS	1	0.0043	1623	ACPQRNCHLPVCGGGENLYFQF	1	0.0071	1623	ACHFANCQETQCGGGENLYFQS	1	0.0043
1624	ACSHPMCEGFPCGGGENLYFRI	1	0.0025	1624	GCISTQCAKATCGGGENLYFQS	1	0.0043	1624	ACPLQLCPQTSCGGGENLYFPS	1	0.0071	1624	CLSGQNCTEPACGGGENLYFQS	1	0.0043
1625	ALCCVTCLVHQCGGGENLYSQS	1	0.0025	1625	ACCSTQCKSKQCGGGENLYFQS	1	0.0043	1625	ACHPQVCSPTECAGGENLYFQS	1	0.0071	1625	ACPCVTCLVHPCGGGTNLYFQS	1	0.0043
1626	ACLHKQCAGLSCGGGENLYSSL	1	0.0025	1626	ACHELSCNCTSCGGGENLYFQS	1	0.0043	1626	TCPCVTCLVHPCGGGENLYFQS	1	0.0071	1626	CGLVLRCHVSACGGGENLYFQS	1	0.0043
1627	ACTPGACLCSLCGGGENLYFQS	1	0.0025	1627	ACCSRSCRRAKCGGGENLYFQS	1	0.0043	1627	ACHPQFCVVSQCGGGENLYFQS	1	0.0071	1627	ACHPQNCTEPACGGGENLLFCS	1	0.0043
1628	AQPCVTCLVHPCGGGENLYFQS	1	0.0025	1628	ACTEPCCHKPVCGGGENLYFQS	1	0.0043	1628	YCHPQNCQETQCGGGENLYFQS	1	0.0071	1628	ACHSASCARSRCGGGENLYFQS	1	0.0043
1629	CGPLVIRCIKYCGGGENLYFQS	1	0.0025	1629	ACLPTVCPSSLCGGGENLYFHL	1	0.0043	1629	PCRCQHCPWPQCGGGENLYFQS	1	0.0071	1629	WACHPLVLVCRCGGGENLYFQS	1	0.0043
1630	ACCRSKCNQIRCGGGENLYFQV	1	0.0025	1630	GLSDTPCCRKECGGGENLYFQS	1	0.0043	1630	ACHPQACSPTGACCGENLYFQS	1	0.0071	1630	ACYLQNCTMNQCGGGENLYFQS	1	0.0043
1631	LSLCVTCLVHPCGGGENLYFQL	1	0.0025	1631	ACSHPMCEGFPCGGGENLYIPV	1	0.0043	1631	ACHPQACSYSECGGGENLYFRV	1	0.0071	1631	ACHPQNCTEPACGGSESLYFQS	1	0.0043
1632	ACRHQSCLLFACGGGENLLFQS	1	0.0025	1632	ACQHRCCKPRNCGGGENLYFQG	1	0.0043	1632	RLRQLQCCPAKCGGGENLYFQS	1	0.0071	1632	ACHPQNCTEPACGEQRNLYFQS	1	0.0043
1633	CGGSRICVGDTCGGGENLYFQS	1	0.0025	1633	GLSFWTCSCSRCGGGENLYFQS	1	0.0043	1633	ACTGPACLTSTCGGGENLYFQQ	1	0.0071	1633	LSSADCCPEPACGGGENLYFQS	1	0.0043
1634	ACPCVTVSVHPCGGGENLYFQS	1	0.0025	1634	ACNPSGCLCPRCGGGENLYFQS	1	0.0043	1634	FAGQLQCCPAKCGGGENLYFQS	1	0.0071	1634	ACHPQNCPTQPCGGGENLYESA	1	0.0043
1635	FAACPCVTCLACGGGENLYFQS	1	0.0025	1635	ACRTHTCRCSTCGGGENLYFQV	1	0.0043	1635	ACSPQVCDRQMCGGGENLYFPS	1	0.0071	1635	ACDSLRCQHQSCGGGENLYFRV	1	0.0043
1636	CGSYSECEGFPCGGGENLYFQS	1	0.0025	1636	ACHPQNCAGTGCGGGENLYFQS	1	0.0043	1636	ACHPQNCAGTVCGGGENLSFQS	1	0.0071	1636	LPCHCSIHALVCGGGENLYFQS	1	0.0043
1637	AWGSCNCEGFPCGGGENLYFQS	1	0.0025	1637	ACSRSGCCTRLCGGGENLYFQS	1	0.0043	1637	ACHPQVCYITECGGGENLYFQS	1	0.0071	1637	CGGQQNCNEPACGGGENLYFQS	1	0.0043
1638	ACSHPMCEGFPCGGGENLYFQD	1	0.0025	1638	LCEYSSCNCVNCGGGENLYLQV	1	0.0043	1638	CHPQEFCTEPACGGGENLYFQS	1	0.0071	1638	ACYPTQCRMCQCGGGENLSFQL	1	0.0043
1639	ACSHPMCEGFPCGGGENLYSLP	1	0.0025	1639	SCRHPMCEGFPCGGGENLYSES	1	0.0043	1639	WSRQLQCCPAKCGGGENLYFQS	1	0.0071	1639	AACVYRPCPGVCGGGENLYFQS	1	0.0043
1640	ACSHPMCEGFPCGGGENALFQS	1	0.0025	1640	CTCKKYFSSTPCGGGENLYFQS	1	0.0043	1640	ACHPQNCQETQCGGGENLYLRS	1	0.0071	1640	SACYCRISRVACGGGENLYFQS	1	0.0043
1641	ACTHPQCEGQDCGGGENLYLQS	1	0.0025	1641	ACVRTPCIENLCGGGENLYFQS	1	0.0043	1641	YCSPQNCQETQCGGGKNLYFQS	1	0.0071	1641	ACLLCQCMHWSCGGGENLYSQS	1	0.0043
1642	GLSLCDVSCYPCGGGENLYFQS	1	0.0025	1642	ACTRPKCGRQTCGGGVNLYFQS	1	0.0043	1642	ACHPQACSEFMCGGGKTCYFQS	1	0.0071	1642	ACLRPHCLAQYCGGGENLYFHV	1	0.0043
1643	ACPCVTCFMHPCGGGKNLYFRI	1	0.0025	1643	ACSKNQCQTRCCGGGENLYFRR	1	0.0043	1643	ACRCEHCPRPQCGGGGTLYFQI	1	0.0071	1643	ACSQRLCTEPACGGGENLYFQS	1	0.0043
1644	ACSHPMCEGFPCGGGENLYSSP	1	0.0025	1644	PVVNRNCCSLDCGGGENLYFQS	1	0.0043	1644	ACHPQNCLTFACGGGENLYFQS	1	0.0071	1644	ACHPQNCTEPACGGGENLYFRY	1	0.0043
1645	AACSHPMCGLPCGGGENLYSQS	1	0.0025	1645	ACRHPMCEGFPCGGGENLYFHL	1	0.0043	1645	GLSCAMCLVHPCGGGENLYFQS	1	0.0071	1645	ACHSGTCSCSRCGGGENLYKHT	1	0.0043
1646	LRPLVCVTCAWCGGGENLYFQS	1	0.0025	1646	ACRQNHCTSDHCGGGENLYFQS	1	0.0043	1646	CGRHPQVCSTECGGGENLYFQS	1	0.0071	1646	ACHPQNCTYSWCGGGENLYFAS	1	0.0043
1647	ACSHPMCQGFPCGGGENLYFHS	1	0.0025	1647	ACQRFTCMSPVCGGGKNVYFQS	1	0.0043	1647	ACHPQACSAALCGGGENRHFQS	1	0.0071	1647	AAVNSWCCKVPCGGGENLYFQS	1	0.0043
1648	ARVCVTCLVHPCGGGENLYFHL	1	0.0025	1648	ACQHSMCQGDFCGGGENLYFQS	1	0.0043	1648	AACIRRCDRPPCGGGENLYFQS	1	0.0071	1648	ACPTVACRTSQCGGGENLYLPV	1	0.0043
1649	ACPVPPCRRKDCGGGENLYFQS	1	0.0025	1649	ACRTFQCSCNHCGGGENLYFQS	1	0.0043	1649	ACHPQACSEFMCGGGENLYSQS	1	0.0071	1649	CGLLPQNCTYWCGGGENLYFQS	1	0.0043
1650	ACSHPMCEGFPCGGGENSGLQS	1	0.0025	1650	ACTKLVCPCNPCGGGENLYFQS	1	0.0043	1650	ACHPQNCLVHPCGGGENLYFQS	1	0.0071	1650	ACHPQNCQETQCGGSENLYFQS	1	0.0043
1651	CGLSLCDLVHPCGGGENLYFQS	1	0.0025	1651	RCPHPQCEAAACGGGENLYFQS	1	0.0043	1651	RKSAAQCCPAKCGGGENLYFQS	1	0.0071	1651	AACSDSLCQTVCGGGENLYFQS	1	0.0043
1652	ACRQQICQHLKCGGGENRHFQS	1	0.0025	1652	ACLPQYCHQPACGGGENLLFQS	1	0.0043	1652	ACQLHLCQAQYCGGGENLYFQS	1	0.0071	1652	LCHCVNCTMNQCGGGENLYFQS	1	0.0043
1653	WSFFPMCEGCLCGGGENLYFPS	1	0.0025	1653	ACTQRRCLQFLCGGGENLYFQS	1	0.0043	1653	ACHPQACTSSSCGGGENLYFQL	1	0.0071	1653	AACSSLCLPRTCGGGENLYFQS	1	0.0043
1654	ACPRDPCHPSACGGGENLYFQS	1	0.0025	1654	ACSRKHCVCQICGGGENLYFQS	1	0.0043	1654	ACKQLACRQPICGGGGTLYFQS	1	0.0071	1654	ACPTSSCQRLQCGGGENLYFQS	1	0.0043
1655	CGLSLCDVLRLCGGGENLYFQS	1	0.0025	1655	ACCPHTCTKQSCGGGENLYFQS	1	0.0043	1655	ACHPQACSAALCGGGENLYSVA	1	0.0071	1655	ACHPQGCTRMQCGGGENLYFQS	1	0.0043
1656	ACSHPMCEGFPCAGRENLYFQS	1	0.0025	1656	ACRTSQCSCNHCGGGENVYFQS	1	0.0043	1656	QCGSADCTEPACGGGENLYFQS	1	0.0071	1656	ACAAVSCQLFSCGGGENRDFQS	1	0.0043
1657	ACTSFECQRTTCGGGENLHFQS	1	0.0025	1657	ACQHYRCKCSHCGGGENLYFQS	1	0.0043	1657	ACPRLQCAISNCGGGENLYFQS	1	0.0071	1657	ACPPPRCSPMLCGGGENLYFQS	1	0.0043
1658	ACTHPQCEGQDCGGGEKAYFQS	1	0.0025	1658	ACHPQVCSHTLCGGGENLYFQS	1	0.0043	1658	GRPCLQCAISNCGGGENLYFQS	1	0.0071	1658	CGLSSADCEQACGGGENLYFQS	1	0.0043
1659	PCSHPMCEGFPCGGGENLYSQS	1	0.0025	1659	LACRLQQCLLNCGGGENLYFQS	1	0.0043	1659	WSRCVACFPKTCGGGENLYFQS	1	0.0071	1659	AACRVTCLVHPCGGGENLYFQS	1	0.0043
1660	ACTHPQCEGHDCGGGENLYFQS	1	0.0025	1660	LSGQIQCSCNHCGGGENLYFQS	1	0.0043	1660	ACHPQVCSPQRCGGGENLYFQI	1	0.0071	1660	ACHPQVCDRQMCGGGENLYFHL	1	0.0043
1661	CPCVTMCLVHPCGGGENLYFQS	1	0.0025	1661	ACCRAGGSKTSCGGGENLYSES	1	0.0043	1661	ACPCVTCLVHPCGGGENRNFQS	1	0.0071	1661	ACPCVTCLVHPCGGGENVYFQS	1	0.0043
1662	LGLSLCGVCSPCGGGENLYFQS	1	0.0025	1662	ACQTKLCACTTCGGGENLYFQL	1	0.0043	1662	ACHPQNCTEPACGGGENLYFHT	1	0.0071	1662	ACEAQVCDTVICGGGENLYSQS	1	0.0043
1663	ACSHPMCEGFPCGGGENLYFRM	1	0.0025	1663	ACCKQACKPCPCGGGENLYFQS	1	0.0043	1663	ACRCEHCPWRQCGGGENLYFQS	1	0.0071	1663	ACHPQNCTYSWCGGSETWYFQS	1	0.0043
1664	ACVQRPCRPALCGGGENLYFQL	1	0.0025	1664	PVFLRSCTRSCCGGGENLYFQS	1	0.0043	1664	ACHPQNCAGTVCGGGENRHFQS	1	0.0071	1664	CGLLLRFVCCTCGGGENLYFQS	1	0.0043
1665	ACPCVTCVVHPCGRSENLYFQS	1	0.0025	1665	ACRAQPCKCSPCGGGENLYFQY	1	0.0043	1665	CHPQNYCTEPACGGGENLYFQS	1	0.0071	1665	ACVLQPCQQTKCGGGENLYFRV	1	0.0043
1666	ACPCVTCLVHPCGGGENLYFQD	1	0.0025	1666	ACNPQDCTCHSCGGGENLYLIL	1	0.0043	1666	ACHPQNCPTQPCGGGENLYFQY	1	0.0071	1666	PCNCAELQEPACGGGENLYFQS	1	0.0043
1667	ACRLGLCPLQLCGGGENLYFQV	1	0.0025	1667	ACKCPPCGQKRCGGGENLYFQA	1	0.0043	1667	ACTHPQCEGQDCGGGENLYFQY	1	0.0071	1667	ACRHRPCQSTGCGGGENLYFQS	1	0.0043
1668	ACPHPQCEAAACGGGENQYFQS	1	0.0025	1668	AACRTQTCARTCGGGENLYFQS	1	0.0043	1668	ACHPQNCQETHCGGGENLYFQS	1	0.0071	1668	CARPPCQSLRGCGGGENLYFQS	1	0.0043
1669	ACSNPMCEGFPCGGGENLYFQS	1	0.0025	1669	ACYPPPCLQNLCGGGENLQFQS	1	0.0043	1669	ACTGQACLTSTCGGGENLYFQW	1	0.0071	1669	ACYPTQCRMCECGGGENLYFQL	1	0.0043
1670	ACSHPMCEGFPCGVGENLYFQS	1	0.0025	1670	CSHPMCEGFRQCGGGENLYFQS	1	0.0043	1670	ACHPQNCQETQCGGGENLYFQQ	1	0.0071	1670	ACTRHWCRFLSCGGGENVSSQS	1	0.0043
1671	ACRRLLCFRWICGGGENLYFQS	1	0.0025	1671	ACHQGACLSPLCGGGENLYFHI	1	0.0043	1671	GSRQLQCCLAKCGGGENLYFQS	1	0.0071	1671	ACHPQNCQETQCGGGENLYFQA	1	0.0043
1672	ACSHPMCEGFPCGGGETSYFQS	1	0.0025	1672	ACHNRQCECPRCGGGENLYFQS	1	0.0043	1672	AEVGGECCPAKCGGGENLYFQS	1	0.0071	1672	ACPPPLCLPRTCGGGENLYYSL	1	0.0043
1673	LSRCVTCLVHPCGGGENLYFQS	1	0.0025	1673	AWTPTECCPSQCGGGENLYFQS	1	0.0043	1673	ACHPQNCTYSWCGGGENLYFAG	1	0.0071	1673	ACEQPPCPRQICGGGENLYFQS	1	0.0043
1674	ACQTSPCPPELCGGGENLYFQS	1	0.0025	1674	SPKLCMCRHNLCGGGENLYFQS	1	0.0043	1674	ACYDSQCRQVLCGGGENLYFQS	1	0.0071	1674	ACLTQSCAQLSCGGGENRYFQS	1	0.0043
1675	GSSLCDVLCIWCGGGENLYFQS	1	0.0025	1675	ACKTRSCHRRLCGGGENLYFPI	1	0.0043	1675	ACHPQNCTEPACGGGENLFLSS	1	0.0071	1675	ACHPDNCTEPACGGGENLYFQS	1	0.0043
1676	ACPCVTCLVHPCGGVENLYFQS	1	0.0025	1676	GRQDGRCSCHTCGGGENLYFQS	1	0.0043	1676	ACPSRQCCNMYCGGGENLYFQL	1	0.0071	1676	ACHPQVCTSCGAGGGENLYFQS	1	0.0043
1677	ACPHPQCEAAASCGGENLYFQS	1	0.0025	1677	ACRTSSCLPASCGGGENLYFQS	1	0.0043	1677	ACSHPMCEGFPCGGGENRYFQS	1	0.0071	1677	CGLSISCLDYQCGGGENLYFQS	1	0.0043
1678	GGSRPMCQCTSCGGGENLYFQS	1	0.0025	1678	ACPSSFCEGFPCGGGENLYFQS	1	0.0043	1678	ACHPQNCTEPSCGGGENLYFQS	1	0.0071	1678	ACHPQNCTYSLCGGGENLYFQS	1	0.0043
1679	ACSHPMCEGFSCGGGENCYFQS	1	0.0025	1679	ACCHDKCPSVSCGGGENLYFQS	1	0.0043	1679	ACEYQVCSVGNCGGGENLYFQS	1	0.0071	1679	ACQSLWCTYSWCGGGENLYFQS	1	0.0043
1680	ACPCVTCLAHACGGGENLYFQY	1	0.0025	1680	ACPHPRCEAAACGGGENLYASS	1	0.0043	1680	ACHPQNCTEPACGGGENLYFQH	1	0.0071	1680	ACGLALCSPMLCGGGENLYIPA	1	0.0043
1681	ACCVEHCGQSACGGGENLYFQS	1	0.0025	1681	RKSACPCGRFFCGGGENLYFQS	1	0.0043	1681	ACDPQNCAGTVCGGGENLYFQS	1	0.0071	1681	ACGLALCQHFMCGGGENLYFQS	1	0.0043
1682	ACHPQNCTEPACGGGENLSFQS	1	0.0025	1682	GSRPCPCGRFFCGGGENLYFQS	1	0.0043	1682	ACLQSQCGKHNCGGGENLYFQS	1	0.0071	1682	ACHKRSCCASACGGSENLYFPS	1	0.0043
1683	ACHRQFCISPECGGGENLYFQS	1	0.0025	1683	ACPHPQCEAAACGGGENLYFSL	1	0.0043	1683	ACPTWLCFWNACGGGENLYFQS	1	0.0071	1683	ACYPIQCRMCQCGGGENLYFQL	1	0.0043
1684	ACHPQVCSPTECGGGESLYFQS	1	0.0025	1684	ACQHRCCKPRDCGGGENLYFRL	1	0.0043	1684	ACHPQNCSYKPCGGGENLYFPS	1	0.0071	1684	AACGRICQQPFCGGGENLYFQS	1	0.0043
1685	RPVVIRCIGACCGGGENLYFQS	1	0.0025	1685	ACTRQSCQCLSCGGGENLYPVC	1	0.0043	1685	ACVTSPCRSQLCGGGETCTFQS	1	0.0071	1685	ACRNSYCSSARCGGGENLYFQS	1	0.0043
1686	ACHPQFCSFPECGGGENLYFQS	1	0.0025	1686	ACPTTTCKQGQCGGGESLYFQS	1	0.0043	1686	SCHPQVCDRQMCGGGENLYFQS	1	0.0071	1686	ACRTNQCPCHFCGGGENLYFQS	1	0.0043
1687	ACPCVTCLVHPCGGGENLNSQS	1	0.0025	1687	ACSHLMCEGFPCGGGENLYFQI	1	0.0043	1687	RSWRWQCCPAKCGGGENLYFQS	1	0.0071	1687	ACQRQSCLTFECGGSENLLFQS	1	0.0043
1688	ACSHPMCEGFPCGGGENLGFPK	1	0.0025	1688	ACQQKSCSCVACGGGENLHLQF	1	0.0043	1688	ACHPQICTEPACGGGENLYFQS	1	0.0071	1688	ACWRPQCPLASCGGGENLYFQS	1	0.0043
1689	ACSHPMCEGFPCGSSENLYFQS	1	0.0025	1689	SCPPKPCVINQCGGGENLYFQS	1	0.0043	1689	ACHPQACTEPACGGGENLYFQS	1	0.0071	1689	ACSDSLCQTVQCGGGENLDFQS	1	0.0043
1690	ACHLQFCSITPCGGGENLYSSL	1	0.0025	1690	ACHPPWCDYRFCGGSENLYFQS	1	0.0043	1690	ACETEVCSPTECGGGENLYFQS	1	0.0071	1690	ACHPQNCTEPACGGGGTPYFQS	1	0.0043
1691	CPCVTLFLVHPCGGGENLYFQS	1	0.0025	1691	ACLHGTCKKARCGGGENLYFQV	1	0.0043	1691	ACHPQNCAGTVCGGGEKLYFQS	1	0.0071	1691	ACSDSLCQTVSCRVGENLYFQS	1	0.0043
1692	ACTHPQCEGQDCGGGENLHFQS	1	0.0025	1692	ACCHRDCRTQGCGGSENLYFQS	1	0.0043	1692	ACGLALCSPMLCGGGENLYFPS	1	0.0071	1692	ACIQQLCTALLCGGGENLYFQS	1	0.0043
1693	ACSHPMCEGFPCGGGENLYFQQ	1	0.0025	1693	CAASCSCAPCICGGGENLYFQS	1	0.0043	1693	VESEPQCCPAKCGGGENLYFQS	1	0.0071	1693	ACRQHICALRLCGGGENLYFQV	1	0.0043
1694	CSHPMCEGFPSCGGGENLYFQS	1	0.0025	1694	ACAHNQCTIQSCGGGENLYFQS	1	0.0043	1694	ACPCVTCLVHPCGGGENLYFRM	1	0.0071	1694	ACPPGLCQRISCGGGENLYFQS	1	0.0043
1695	ACPHPQCEAVACGGGENLYFQS	1	0.0025	1695	ACHRHRCTKLVCGGGENLYFQR	1	0.0043	1695	CLSSADCQETQCGGGENLYFQS	1	0.0071	1695	ACSDSLCQTVQCGGGENLYFQA	1	0.0043
1696	ACSHPMCEGFPCGGGENLQTSS	1	0.0025	1696	ACPQSTCQHFHCGGGGNLYFQS	1	0.0043	1696	ACGLFRCQTFLCGGGENLYFQS	1	0.0071	1696	ACKQAVCPSQLCGGGRNLYFQS	1	0.0043
1697	ACSHPQCEAAACGGGENLYFQS	1	0.0025	1697	ACTCKKCSQTPCGGGENLYFHA	1	0.0043	1697	ACAQWGCRPHLCGGGENRYFQS	1	0.0071	1697	ACQHGNCQAPVCTGDENLYFRS	1	0.0043
1698	ACLRNNCRQYLCGGGENWYFQS	1	0.0025	1698	ACPRHLCPLTLCGGGENLYFHI	1	0.0043	1698	ACHPQNCAGTDCGGGENLYFQS	1	0.0071	1698	ACSNQPCEHFMCGGGENLYFQS	1	0.0043
1699	ACMARQCTLVMCGGGENLYVQF	1	0.0025	1699	ACSHPMCEGFPCGGGENLYLWW	1	0.0043					1699	ACHNSLCIPTRCGGGENLYFQS	1	0.0043
1700	ACTTWGCCVQHCGGGENLYFHC	1	0.0025	1700	ACTHPQCKCSPCGGGENLYFQS	1	0.0043					1700	ACANSWCCKAPCGGGENLYFRS	1	0.0043
1701	ACLQAQCFQRRCGGGENLYFRV	1	0.0025	1701	AGCPAQCRKKTCGGGENRYFQS	1	0.0043					1701	ACQRPCCYRSPCGGGENLYFQS	1	0.0043
1702	ACSHPMCEGFPCGGGGTLLFQS	1	0.0025	1702	LLSCSGCKIQSCGGGENLYFQS	1	0.0043					1702	ACQPQQCLHPECGGGENLYCPV	1	0.0043
1703	ACLRSQCHPVTCGGGENLYFQS	1	0.0025	1703	SCKCPPCGQKRCGGGENLYFQS	1	0.0043					1703	AACCVTCLVHPCGGGENLYFQS	1	0.0043
1704	ACPLNDCHPQFCGGGENLYFIL	1	0.0025	1704	ACNPRLCKTKCCGGGENLYFQS	1	0.0043					1704	ACQQRACAVCNCGGGENLYFVD	1	0.0043
1705	ACSHPMCEGFPCGGGAKRYFQS	1	0.0025	1705	ACSHPMCQDAHCGGGENLYFQS	1	0.0043					1705	ACHPQNCTYFWCGGGENLYFQS	1	0.0043
1706	EVGHNTCCCTRCGGGENLYFQS	1	0.0025	1706	ACTHPQCEGQDCGGGENLYFQA	1	0.0043					1706	SRQLSSCCPAKCGGGENLYFQS	1	0.0043
1707	GLSLCDCLVHPCGGGENLYFQS	1	0.0025	1707	ACGHIKCVLRQCGGGENLYFQS	1	0.0043					1707	ACHPQVCSPTECGGGENLLFQS	1	0.0043
1708	ACSHPMCEGFPCGGGENLYFTV	1	0.0025	1708	ACQRQRRPPLCCGGGENLYFQS	1	0.0043					1708	ACHPQNCPTQPCGGGENLDFQS	1	0.0043
1709	RLSLCDVCVHPCGGGENLYFQS	1	0.0025	1709	ACSHPMCEGFPCGGGENLYSES	1	0.0043					1709	RPFVCPCVQRRCGGGENLYFQS	1	0.0043
1710	FSGCVMCLVHPCGGGENLYFQS	1	0.0025	1710	ACCQTQVWSPRCGGGENLYFQS	1	0.0043					1710	ACHSHHCQASQCGGGENLYFQG	1	0.0043
1711	AACYLMCEGFPCGGGENLYFQS	1	0.0025	1711	CGLQFLRCRKKCGGGENLYFQS	1	0.0043					1711	ACHPQNCAGTVCGGGENLYFQL	1	0.0043
1712	ACSHPICEGFPCGGGENLYFQY	1	0.0025	1712	ACKTSSCSCQNCGGGENLYFHL	1	0.0043					1712	ACILHMCRRPCCGGGENLYFQS	1	0.0043
1713	ACPGVMCLVHPCGGGENLYFQS	1	0.0025	1713	GCSYPMCEGFPCGGGENLYFQS	1	0.0043					1713	ACGLALCSPMLCGGGENLYFQR	1	0.0043
1714	ACHKRQCRPLACGGGENLYFQL	1	0.0025	1714	ACSLRNCVGNCCGGGENLYFQS	1	0.0043					1714	CHPQNYCTEPACGGGENLYFQS	1	0.0043
1715	ACPHPECEAAACGGGENLYCQS	1	0.0025	1715	ACPTHACQKRRCGGGENLYFQL	1	0.0043					1715	ACLKSQCKQLQCGGGENLYYPD	1	0.0043
1716	VFMQPTCAVMCCGGGENLYFQS	1	0.0025	1716	AGNRTDCCYGHCGGGENLYFQS	1	0.0043					1716	ACHPQNCTYSWCGGGENLYLSL	1	0.0043
1717	LSLCDVSCEHPCGGGENLYFQS	1	0.0025	1717	PVVVICCPLLVCGGGENLYFQS	1	0.0043					1717	LCWRQNCTEPACGGGENLYFQS	1	0.0043
1718	ACSHPMCEGFPCGGGENLYFCP	1	0.0025	1718	PVSSFCDFCWICGGGENLYFQS	1	0.0043					1718	ACSQSDCPSAYCGGGENLYFQS	1	0.0043
1719	AACPLSCLVHPCGGGENLYFQS	1	0.0025	1719	ACCTSSCPRRMCGGGENRHIQS	1	0.0043					1719	ACVNPTCERYKCGGGENLYFQV	1	0.0043
1720	ACSHPMCEGFPCGGGENRNLQS	1	0.0025	1720	ACCRSKCYASMRGGGENLYFQS	1	0.0043					1720	CGGSRPCPRLACGGGENLYFQL	1	0.0043
1721	ACSHPMCEGFPCGGGENLYFPT	1	0.0025	1721	ACPHIQCEAAACGGGENLYFQS	1	0.0043					1721	ACGLALCSPMLCGGGENLYFRR	1	0.0043
1722	PFPCVTCLVHPCGGGENLYFQS	1	0.0025	1722	GCKTRSCHRRLCGGGENLYFQS	1	0.0043					1722	ACNSRTCNPTGCGGGENLYLNV	1	0.0043
1723	ACQHRLCVSRHCGGGENLYFQS	1	0.0025	1723	ACSHPMCEGFHCGGGENLYFQS	1	0.0043					1723	SFERPCCYQQPCGGGENLYFQS	1	0.0043
1724	PVLVLMCLCICCGGGENLYFQL	1	0.0025	1724	ACQPPRCILIACGGGENLYFQS	1	0.0043					1724	ACHPQNCQETQCGGGENLHFQS	1	0.0043
1725	ACLGPTCNIQNCGGGENLFFQS	1	0.0025	1725	PCQLQACTCRKCGGGENLYFQS	1	0.0043					1725	ACNTQPCPHRPCGGGENLYFQS	1	0.0043
1726	LSLCDVSCDSLCGGGENLYFQS	1	0.0025	1726	ACTLNPCNSLFCGRGENLYFQG	1	0.0043					1726	ACQRPCCYQQPCGGGKNLYFQS	1	0.0043
1727	KLYCVTCLVHPCGGGENLYFQS	1	0.0025	1727	ACCPAECTNKKCGGGENMYFQS	1	0.0043					1727	GLCAISCYMHTCGGGENLYFQS	1	0.0043
1728	ACPSAPCNGGGCGGGENLYFQS	1	0.0025	1728	PVVMKVCAPCKCGGGENLYFQS	1	0.0043					1728	ACPTAPCSSGICGGGENLYFQS	1	0.0043
1729	ACSHPMCEGFPCGGGENVYFSL	1	0.0025	1729	ACKSDCCPRYTCGGGENLYFQS	1	0.0043					1729	ACYPTQCRMCQCGGSENLYFQL	1	0.0043
1730	ACSHPMCEGFPCGGGENLFFRY	1	0.0025	1730	RRRSQGCGKKCCGGGENLYFQL	1	0.0043					1730	ACTEKQCLRSECGGGENLYSSL	1	0.0043
1731	SCSHPMCEGFYCGGGENLYFQS	1	0.0025	1731	ACPLLRCQCNACGGGENLYFRG	1	0.0043					1731	ACHPQNCSILTCGGGENLYFQS	1	0.0043
1732	ACTHPQCEGQDCGGGENLYFRV	1	0.0025	1732	ACPVQHCIPRGCGGGENLYFPV	1	0.0043					1732	ACTHRFCDASQCGGGENLSCRS	1	0.0043
1733	KLCGLSLCDVSCGGGENLYFQS	1	0.0025	1733	ACEVQCCSTRRCGGGENLYFQS	1	0.0043					1733	ACHPQVCSPTECGGGENLYFRR	1	0.0043
1734	ACHPQFCISPECGGSENLYFQS	1	0.0025	1734	TCPCVTFLVHPCGGGENLYFQS	1	0.0043					1734	ACQPEDCQPPTCGGGENLYFQS	1	0.0043
1735	ACLPRQCPKKPCGGGENLYFQL	1	0.0025	1735	PVISLTCQCKSCGGGENLYFQS	1	0.0043					1735	ACVSRLCVVRTCGGGENLYFQS	1	0.0043
1736	ACHHPQCEGQDCGGGENLYFQS	1	0.0025	1736	ACPTPLCASRNCGGGENLYFQS	1	0.0043					1736	ACQRPCCYQQPCGGGENLYLQS	1	0.0043
1737	ACTPQHCNAGLCGGGENLYSHL	1	0.0025	1737	CSHPTTCEGFPCGGGENLYFQS	1	0.0043					1737	SCAVCCVLRCFCGGGENLYFPS	1	0.0043
1738	CMQQSVCEGFPCGGGENLYFQS	1	0.0025	1738	ACPHPQCEAAACGGGENLYLPS	1	0.0043					1738	PGMATCCLNGQCGGGENLYFQS	1	0.0043
1739	ACDHQLCPARMCGGGENLYFHL	1	0.0025	1739	CANNPMCQGIPCGGGENLYFQS	1	0.0043					1739	ACHPQNCTQTACGGGENLYFQS	1	0.0043
1740	ACHPQFCISPQCGGGENLYLPV	1	0.0025	1740	ACMCYPCHTLPCGYRENLYFQS	1	0.0043					1740	ACPREQCCPSNCGGGENRYFQS	1	0.0043
1741	CHPQFCIKSAQCGGGENLYFQS	1	0.0025	1741	ACSHPMCEGFPCGGGENLYFRG	1	0.0043					1741	GCRSPSCDSSLCGGGENLYFQS	1	0.0043
1742	ACTETDCCCEYLWCGENLYFQS	1	0.0025	1742	ACNTQPCKCSPCGGGENLYFQS	1	0.0043					1742	ACHPQECSGPACGGGENLYFPS	1	0.0043
1743	PCPCVTCLVHPCGGGENLYFRV	1	0.0025	1743	ACTPQTCLPADCGGGENLYLRV	1	0.0043					1743	ACHPQNCPSAYCGGGENLQFQS	1	0.0043
1744	ACPCVTCLVHPCGGGENLYSVC	1	0.0025	1744	ACHPQNCTILWCGGGETLYFQS	1	0.0043					1744	AACNRPCPTTTCGGGENLYFQS	1	0.0043
1745	ACSHPMCEGFPCGGGRTLLFQS	1	0.0025	1745	ACHPAYCCNFPCGGGENLYFQS	1	0.0043					1745	CFVGCCLCLYPCGGGENLYFQS	1	0.0043
1746	ACHPQFCISPECGGGENLYSSI	1	0.0025	1746	ACAGPSCLKYQCGGGENLYFQS	1	0.0043					1746	ACVASTCTEPACGGGENLYFQS	1	0.0043
1747	ACSHPMCEGFPCGGSENLYFHL	1	0.0025	1747	PVCRFCCPFWLCGGGENLYFQS	1	0.0043					1747	ACAQPLCVIPNCGGGENLYFRI	1	0.0043
1748	ACTPKSCACSLCGGGENLYFQF	1	0.0025	1748	ACERPACLCARCGGGENLYFRV	1	0.0043					1748	CCHLRFVIAQMCGGGQNLYFQS	1	0.0043
1749	ACTDPQCEGQDCGGGENLYSQS	1	0.0025	1749	ACTLNPCNSQFCRGGENLYFQG	1	0.0043					1749	ACQPSSCANSACGGGENLYFQL	1	0.0043
1750	ACSHPMCEGFPCGGGENLYSAE	1	0.0025	1750	ACCHTECALPKCGGGENLYSSL	1	0.0043					1750	ACQPRPCPPQPCGGGENLYFQY	1	0.0043
1751	ACRAPPCLACSCGGGENLYFQS	1	0.0025	1751	ACEAQSCRKIRCGGGENLYSML	1	0.0043					1751	ACQPRPCPPQPCGGGENLYFQS	1	0.0043
1752	ACSHPMCEGFPCGGGENRYFQL	1	0.0025	1752	ACHSCGCLAPSCGGGENLYFSL	1	0.0043					1752	ACHPQNCTEPACGGGENLDLQA	1	0.0043
1753	RCSGQSCCRSQCGGGENLYFQS	1	0.0025	1753	ACAQSQCEGQDCGGGENLYFQS	1	0.0043					1753	GLSRPCCYQQPCGGGENLYFQS	1	0.0043
1754	ACPHPQCEAAACGGGENSYFQS	1	0.0025	1754	ACQHCSCVANSCGGGENLSFQS	1	0.0043					1754	ACQWQKCTTPQCGGGENLYFQS	1	0.0043
1755	ACSHPMCEGFPCGGGENLYLQI	1	0.0025	1755	ACQKSNCVKCKCGGGENLHFQS	1	0.0043					1755	ACNSRTCNLTGCGGGGNLYLQL	1	0.0043
1756	AACSRACEGFPCGGGENLYFQS	1	0.0025	1756	GCRACNCSHAQCGGGENLYFQS	1	0.0043					1756	ACQSLSCSGKKCGGGENLLLPS	1	0.0043
1757	AACSHPMCRDPCGGGENLYFQS	1	0.0025	1757	ACSHPMCEAIPCGGGENLYFQS	1	0.0043					1757	ACPTSKCLRAQCGGGENLYFEF	1	0.0043
1758	CGHPQFCKSSYCGGGENLYFQS	1	0.0025	1758	IYANSWCCKAPCGGGENLYFQS	1	0.0043					1758	SFAACPCVTCLAGGGENLYFQS	1	0.0043
1759	ACHPQFCISPECGGGENLIFQS	1	0.0025	1759	ACRKLACITSSCGGGENLYFQS	1	0.0043					1759	CSGSRPCDPPWCGGGENLYFQS	1	0.0043
1760	ACYSNNCSYKPCGGGENLYFQS	1	0.0025	1760	ACSPTCCSKQACGGGENLYFQS	1	0.0043					1760	ACHPQVCTSPACGGGENLYFQS	1	0.0043
1761	ACSHPMCEGFPCGGGENLYSCC	1	0.0025	1761	ACSHPMCEGFPCGGGENLLFHA	1	0.0043					1761	CFLSLVCSPTECGGGENLYFQS	1	0.0043
1762	ACQQLLCFRRICGGGENLYFQS	1	0.0025	1762	ACSAQSCLGENCGGGENLYFPS	1	0.0043					1762	ACLTAQCPLRSCGGGENRDSQS	1	0.0043
1763	ACPALPCTARQCGGGENVYFQS	1	0.0025	1763	ACQRRCCHTPVCGGGENLYFQS	1	0.0043					1763	ACQPWTCTMNQCGGGENLYFQS	1	0.0043
1764	VGLSCSCRRKDCGGGENLYFQS	1	0.0025	1764	ACCGHACSRRLCGGGENLYFQS	1	0.0043					1764	ACSSIGCTYCQCGGGENLYFQV	1	0.0043
1765	PVSSCPCSNAACGGGENLYFQS	1	0.0025	1765	ACMPAACYQAPCGGGENLQGQP	1	0.0043					1765	PVSCTPCSHAQCGGGENLYFQS	1	0.0043
1766	ACHPQFCISPECGGGENLYFQV	1	0.0025	1766	ACIPPGCWFPRCGGGENLYFQS	1	0.0043					1766	ACPQPMCPHVDCGGGENRYFQS	1	0.0043
1767	ACSYLMCEGFPCGGGANLYFQS	1	0.0025	1767	ACQTAKCPKCTCGGGENLYFQL	1	0.0043					1767	ACRLLPCVAASCGGGRNLYFQS	1	0.0043
1768	ACPIPICSRALCGGGENLYFQS	1	0.0025	1768	ACCSLPCAKTSCGGGENLYFQS	1	0.0043					1768	GLCSWLCSPFACGGGENLYFQG	1	0.0043
1769	RCTHPQCEGRDCGGGENLYFHA	1	0.0025	1769	TSSCPRCSARYCGGGENLYFQS	1	0.0043					1769	ACPKYFCTIWQCGGGENLYFQS	1	0.0043
1770	AGCHPQCEGQDCGGGENLYFQS	1	0.0025	1770	GLSLCTCLVDLCGGGENLYFQS	1	0.0043					1770	ACPCPPCQAPTCGGGENLYFQS	1	0.0043
1771	ACHVPPCRRKDCGGGENMYSQS	1	0.0025	1771	ACRPGCCSRRPCGGGENLYFQS	1	0.0043					1771	ACRHCTCKSYPCGGGENLYYRV	1	0.0043
1772	ACKPQQCCPSKCGGGENLYFSL	1	0.0025	1772	ACSQTQVSCIWCGGGENLYFQS	1	0.0043					1772	ACRQPPCDPSPCGGGENLYFQS	1	0.0043
1773	GCTKWGCTVQHCGGGENLYFHL	1	0.0025	1773	ACAELSCPRQICGGGENLYFHV	1	0.0043					1773	ACHPQVCSPTRCGGGENLYFQS	1	0.0043
1774	ACSHPMCEGFPCGGGRNLLFQS	1	0.0025	1774	ACSQQPCRVTHCGGGENLYFQS	1	0.0043					1774	ACQPQNCTMNQCGGGENLYFQS	1	0.0043
1775	ACTTWGCTVQHCGGGENLYQIV	1	0.0025	1775	ACPSRQCCNMYCGGGENLYFPS	1	0.0043					1775	ACQHQWCPNHKCGGGENLYFQS	1	0.0043
1776	RPVGSWCLCRTCGGGENLYFQS	1	0.0025	1776	ACTHPQCEGQDCGGGENLYFQG	1	0.0043					1776	ACHPQNCTEPACGGGESSYFQS	1	0.0043
1777	ACTHPQCEGQDCGGGENLSTQS	1	0.0025	1777	ACSPQQCHLPTCGGGENLYFQS	1	0.0043					1777	ACRQAPCTSLGCGGGENLYFRS	1	0.0043
1778	GCMHPQCEGQDCGGGENLYFQS	1	0.0025	1778	ACRGTLCKGELCGGGENLYLPV	1	0.0043					1778	ACLNCKCKQLQCGGGENLYFQS	1	0.0043
1779	ACPCVTCLVHAGGGGENLYFQS	1	0.0025	1779	ACKCPPCGQKRCGGGENLYPVC	1	0.0043					1779	ACSQWSCARIQCGGGENLYFQF	1	0.0043
1780	ACPCVTCLVHPCGNVENLLFQS	1	0.0025	1780	ACQPIGCTRQNCGGGEHFSFQS	1	0.0043					1780	ACARCRCRQCWCGGGENLYFQS	1	0.0043
1781	CCSGPTCNIQNCGGGENLYFQS	1	0.0025	1781	CQQKCCAYILNCGGGENLYFQS	1	0.0043					1781	ACTNQSCRSPACGGGENLYFQS	1	0.0043
1782	ACSHPMCEGFPCGGGENPHFQS	1	0.0025	1782	ACPTHTCSYQRCGGGENLYFQY	1	0.0043					1782	ACQSLNCYFHQCGGGENLYFQC	1	0.0043
1783	ACDHRHVDVRICGGGENLYFCR	1	0.0025	1783	ACCTFRVLRRMCGGGENLYFQS	1	0.0043					1783	ACRTQFCSQLQCGGGENLDFQS	1	0.0043
1784	ACADTQCQVPKCGGGENLYVQS	1	0.0025	1784	GLYSNDCCALPCGGGENLYFQS	1	0.0043					1784	ACQVKCCRRTPCGGGENLYFQS	1	0.0043
1785	ACSHPMCQGFPCGGGENLYFQL	1	0.0025	1785	ACRPGACRLQRCGGGENLYFQS	1	0.0043					1785	ACHPQNCTEPACGGGENLYLSM	1	0.0043
1786	GLSSCNCEGFPCGGGENLLFQS	1	0.0025	1786	LCGGSRLCYNNCGGGENLYFQS	1	0.0043					1786	ACHPQNCTEPACGGGENLDLQS	1	0.0043
1787	YCLPVTCLVHPCGGGENLYFQS	1	0.0025	1787	ACRQKDCSCQHRGGGENLYFQS	1	0.0043					1787	ACHPQACSAALCGGGENLYFQG	1	0.0043
1788	ACPCVTCLVHPCGGGENLSLQF	1	0.0025	1788	ACSHPMCEGFPCGGGENLYFSV	1	0.0043					1788	SLPCRYCPLQRCGGGENLYFQS	1	0.0043
1789	ACHPQGCSHHECGGGENLYFHL	1	0.0025	1789	ACGMTLCNHDRCGGGENLYFQS	1	0.0043					1789	ACHPQVCSPTECGGGENRHFKS	1	0.0043
1790	SCGLSLCDVSWCGGGEDLYFQS	1	0.0025	1790	ACVDQACYRKVCTGDENLYFQS	1	0.0043					1790	ACHCEACNSRSCGGGENLYFQS	1	0.0043
1791	ACSHPMCEGFPCGGGENLYFKV	1	0.0025	1791	CCSKRCCPIPSCGGGENLYFQS	1	0.0043					1791	ACVNPTCERYKCGGGENMYFQS	1	0.0043
1792	AACHPQVCSTECGGGENLYFQS	1	0.0025	1792	ACSHPMCEGILCGGGENLYFQS	1	0.0043					1792	ACPCVTCLVHPCGGAENLYFES	1	0.0043
1793	CTTWGCRICQHCGGGENLYFQS	1	0.0025	1793	ACCQSQCKHQPCGGGKNLYFQS	1	0.0043					1793	ACYALQCCHQKCGGGENLYFQS	1	0.0043
1794	ACTHPQCEGQGCGGGENLYFQS	1	0.0025	1794	ACCKQQCMQATCGGGGNPYFQS	1	0.0043					1794	ACKPQSCPSRQCGGGKNLYFQS	1	0.0043
1795	FAACTGCQTSSCGGGENLYFQS	1	0.0025	1795	ACHTPSCTCFGCGGGENLYFQS	1	0.0043					1795	ACSMSDCWGQSCGGGENLYFQS	1	0.0043
1796	AACSVMCLVHPCGGGENLYFQS	1	0.0025	1796	ACRYQTCLCKKCGGGENLYFQS	1	0.0043					1796	LCSPPLCLPRTCGGGENLYFQS	1	0.0043
1797	CWYHPMCEGFPCGGGENLYFQS	1	0.0025	1797	ACSPGQCKLQHCGGGENLYFQS	1	0.0043					1797	ACQLDRCQIAACGGGENLYSRG	1	0.0043
1798	ACTTWGCTVQHCGGGETCYFQS	1	0.0025	1798	ACKTPSCLCGPCGGGENLYFQL	1	0.0043					1798	ACTQPACGQDYCGGGENLYSQS	1	0.0043
1799	ACSHPMCEGFPCGGAENLYFQS	1	0.0025	1799	ACMCASCVPATCGGGENLYFQS	1	0.0043					1799	ACPCVTCLVHPCGGGENLYFRG	1	0.0043
1800	ACPCVTCLVHPCGGGGNLFFQY	1	0.0025	1800	ACLAPSCRVLICGGGENLYFQS	1	0.0043					1800	ACSLELCPQPQCGGVKNPYFQS	1	0.0043
1801	ACSHPMCEGFPCRGGENRYFQA	1	0.0025	1801	ACESPSCAPGICGGGENLYSSL	1	0.0043					1801	VCHFSVCSCPHCGGGENLYFQS	1	0.0043
1802	ACPHPQCEAAACGGGESLYFQS	1	0.0025	1802	ACATTKCCRRRCGGGENLYFQS	1	0.0043					1802	YYYPTQCRMCQCGGGENLYFQL	1	0.0043
1803	SHPMCMCEGFPCGGGENLYFQS	1	0.0025	1803	ACHNPVCPLVLCGGGENLYFQS	1	0.0043					1803	ACTKPCCHKPVCGGGENLYFQS	1	0.0043
1804	ACPCVTCLVHPCGGGENSLFQS	1	0.0025	1804	ACYPRCCLGSQCGGGENLYFPT	1	0.0043					1804	ACPQQACHRNDCGGGENLYFQS	1	0.0043
1805	ACPQTQCTGLKCGGGENMYFQS	1	0.0025	1805	ACQQLLCFRWICGGGENLYFPV	1	0.0043					1805	SFAACATTKCKCGGGENLYFQS	1	0.0043
1806	ACSHPMCEGFPCGGGENLYSHL	1	0.0025	1806	ACRSNHCKDCQCGGGENLYFQL	1	0.0043					1806	CMSSADCTEPACGGGENLYFQS	1	0.0043
1807	CIHSMCGGNFPCGGGENLYFQS	1	0.0025	1807	ACPSLPCWLRQCGGGENLYFQG	1	0.0043					1807	AVNCQACLEFMCGGGENLYFQS	1	0.0043
1808	ALSASSCEAAACGGGENLYFHC	1	0.0025	1808	CPCVTCLVEHPCGGGENLYFQS	1	0.0043					1808	ACPPQNCQETQCGGGENLYFQS	1	0.0043
1809	ACPCVTCLVHPCGGGENCYFHL	1	0.0025	1809	CGEPTRCRLTQCGGGENLYFQS	1	0.0043					1809	VKLCVTCLVHPCGGGENLYFQL	1	0.0043
1810	PLWACVCLPMLCGGGENLYFQS	1	0.0025	1810	TCPPRFCRRRKCGGGENLYFQS	1	0.0043					1810	ACTSPSCDSSLCGGGENLYFQS	1	0.0043
1811	AVLCVMCLVHPCGGGENLDFQF	1	0.0025	1811	ACSHATCTCSKCGGGENLYFQS	1	0.0043					1811	FAACHPQNCKPCGGGENLYFQS	1	0.0043
1812	ACSHPMCEGLPCGGGENLYFQY	1	0.0025	1812	PCRCRSCSKRPCGGGENLYFQS	1	0.0043					1812	ACHPQNCLPLYCGGGENLYFQS	1	0.0043
1813	ACTFFECQRTTCGGGENWYFQL	1	0.0025	1813	CCTSSCPRRCMCGGGENLYFQS	1	0.0043					1813	ACFESTCTMMSCGGGENLYFQS	1	0.0043
1814	ACTHPQCEGQDCGGGQNLYFHA	1	0.0025	1814	ACQQLLCFRWICGGGENLCFQS	1	0.0043					1814	ACHPQNCTEPACGGGENLYLQI	1	0.0043
1815	AGPCATCLVHPCGGGENLYFQS	1	0.0025	1815	ACKPKQCTCGRCGGGHNLYFQS	1	0.0043					1815	ACHPQNCQETQCGGGETLYFQS	1	0.0043
1816	ACEPQFCISPECGGGENLYFQS	1	0.0025	1816	ACRLQQCSLLNCGGGENLYCRR	1	0.0043					1816	ACLRPGCVVLACGGGENLYFQS	1	0.0043
1817	ACPLLTCLVHPCGGGENLYFQS	1	0.0025	1817	ACQGCHCGATGCGGGENLSFQS	1	0.0043					1817	ACHPQNCAGTVCGGGENLSFQS	1	0.0043
1818	CGLSLDFCARCCGGGENLYFQS	1	0.0025	1818	CPSAQCCPSQCCGGGENLYFQS	1	0.0043					1818	ACPLRGCSSTHCGGGENLYFQS	1	0.0043
1819	ACSHPMCEAAACGGSENLYFQS	1	0.0025	1819	ACSQTWCPRISCGGGENLYLPV	1	0.0043					1819	ACHPQNCTEPACGGGEKRHFQS	1	0.0043
1820	ACPCVTCLIHACGGGENLYFPV	1	0.0025	1820	ACHSPSCSASLCGGGENLYFQS	1	0.0043					1820	ACHPQNCAGTVCGGGENLYFPL	1	0.0043
1821	ACPCVTCLVHPCGGGENLDLQS	1	0.0025	1821	PVVIRCCEGFPCGGGENLYFQS	1	0.0043					1821	ACHPQNCTEPACGGGENLYSDS	1	0.0043
1822	GLSASQCEAAACGGGENLCFQS	1	0.0025	1822	AACATPCYQPACGGGENLYFQS	1	0.0043					1822	ACPQARCAVPKCGGGENLYFQL	1	0.0043
1823	ACMHPQCEGQDCGGGENLYFQS	1	0.0025	1823	ACASRVCSLLLCGGGENLYFQV	1	0.0043					1823	ACSQQNCTEPACGGGENLYFQS	1	0.0043
1824	PVSCVTCLVHPCGGGENLYFQS	1	0.0025	1824	ACMDSMCEGFPCGGGENLYFQS	1	0.0043					1824	ACHPQVCSLTECGGGENLYILQ	1	0.0043
1825	ACPLQVCQMCDCGGGENLYFQS	1	0.0025	1825	GCTTSCCYSAHCGGGENLYFQS	1	0.0043					1825	PVRSRNCPSSCCGGGENLYFQS	1	0.0043
1826	YLPLVKCPPCSCGGGENLYFQS	1	0.0025	1826	ACSRAHCSCASCGGGENLYFQS	1	0.0043					1826	ACSQWSCARIQCGGGENLYLPS	1	0.0043
1827	ACSHPMCEGFPCGGGENLYFHF	1	0.0025	1827	LSTCAHCSPPVCGGGENLYFQS	1	0.0043					1827	ACYCNNRRLQLCGGGENLYFQS	1	0.0043
1828	ACSHPMCEGFPCGGGENLYFVS	1	0.0025	1828	ACTHPQCEGQDCGGGQNLYFQS	1	0.0043					1828	ACGLALCSPFACGGGENLYFQG	1	0.0043
1829	ACLLTLCHCTNCGGGQNLYFQS	1	0.0025	1829	ACTPQTCLPADCGGGENLYFQS	1	0.0043					1829	ACRWTGCQYQYCGGGENLYFQS	1	0.0043
1830	SCPCVTCLVHPCGGSENLYFQS	1	0.0025	1830	ACPTCSCSKQRCGGGENLDFQS	1	0.0043					1830	ACLTVACRTSQCGGGENLYFQS	1	0.0043
1831	CASHPMCEGFPCGGGENLYFQS	1	0.0025	1831	ACCPTSCKRATCGGGENLYFQS	1	0.0043					1831	ACGLALCSPMLCGGGENLYFQQ	1	0.0043
1832	ACTDPQCEGQDCGGGENRYFQS	1	0.0025	1832	ACSHPMCEGFPCGGGENRNFQF	1	0.0043					1832	ACHPQNCTEPACRGGENLYFQS	1	0.0043
1833	ACLKCECQSPQCGGGENLYFQS	1	0.0025	1833	PVVISCVGLYCCGGGENLYFQS	1	0.0043					1833	GLCSPSCDSSLCGSGENLYFQS	1	0.0043
1834	ACGHPMCEGLACGRSENLSFQS	1	0.0025	1834	ACKPYTCTSIQCGGGENLYFQS	1	0.0043					1834	ACHPQVCSPTECGGGGNLYFQS	1	0.0043
1835	ACHPQFCISPECGGGENLYFQG	1	0.0025	1835	CLHGGMCKPASCGGGENLYFQS	1	0.0043					1835	ACQQLLCFCWICGGGENLYFQS	1	0.0043
1836	ACTGPQCEGQDCGGGENLYFQV	1	0.0025	1836	AGNQQKCKCGKCGGGENLYFQS	1	0.0043					1836	GVPCVTCLVHPCGGGENLYFQS	1	0.0043
1837	QLSCVTCLVRPCGGGENLYFPS	1	0.0025	1837	RPGTAVCKRCQCGGGENLYFQL	1	0.0043					1837	ACVDPTCERYKCGGGENLYFQS	1	0.0043
1838	ACTRKHCEQQPCGGGENLYFQA	1	0.0025	1838	ACVHAACKTSSCGGGENLYFQL	1	0.0043					1838	ACLFQHCGLMQCGGGKNLYFPD	1	0.0043
1839	ACPCVTCLVHPCGDGENLYFQS	1	0.0025	1839	ACPHPQCEAAACGGGENLYFRA	1	0.0043					1839	RPVRRQCCNMYCGGGENRYFQS	1	0.0043
1840	SFAACPCRRKDCGGGENLYFQS	1	0.0025	1840	ACNLGPCDKRTCGGGENLYFQS	1	0.0043					1840	ACSDSLCQTVQCGGSEDLYFQS	1	0.0043
1841	ACKSTQCHPSPCGGGENLYFQL	1	0.0025	1841	ACQMQMCEGFPCGGGENLYFQS	1	0.0043					1841	ACHPQNCTETQCGGGENLYFQS	1	0.0043
1842	ACVIVTCLVHPCGGGENLYFQS	1	0.0025	1842	ACCSKQCSNFACGGGENLYFPV	1	0.0043					1842	ACRKDYCQQPFCGGGENLFFQS	1	0.0043
1843	ACHTTHCCQRKCGGGENLSFQS	1	0.0025	1843	ACRFSKCQAHCCGGGENLYFQS	1	0.0043					1843	ACNPQNCTEPACGGGENLYSCR	1	0.0043
1844	ACPQLLCFRWICGGGENLYFQS	1	0.0025	1844	ARRQKSCAPCKCGGGENLYFQS	1	0.0043					1844	ACHSSACSEFMCGGGENLYFQS	1	0.0043
1845	GCSHPMCQGFPCGGGENLYFAG	1	0.0025	1845	ACRSCSCGSGNCGGGENLYFQS	1	0.0043					1845	ACPCATCLVHPCGGGENLYFQS	1	0.0043
1846	ACPCVTCLVYPCGGGENLYFQS	1	0.0025	1846	GLLVQRCKCNTCGGGENLYFQL	1	0.0043					1846	ACHFRQCACSPCGGGENLYFQS	1	0.0043
1847	ACLGPTCNIQNCGGGENLYFRV	1	0.0025	1847	ACRMPQCHGAQCGGGENLYFQS	1	0.0043					1847	ACHPQTCLCQRCGGGENLYFQS	1	0.0043
1848	ACSHPMCEGFPCGGGENLSPLS	1	0.0025	1848	ECGGRQCQRKDCGGGENLYFQS	1	0.0043					1848	ACLPIHCSARPCGGGENLYFHC	1	0.0043
1849	TCTHPQCEGQDCGGGENLYFQS	1	0.0025	1849	ACPHPQCEAGACGGGENRQLQS	1	0.0043					1849	AACQPGCRAQACGGGENLYFQS	1	0.0043
1850	FSACVTCLVHPCGGGENLYFQS	1	0.0025	1850	ACCTPSCPRRLCGGGENLYFQF	1	0.0043					1850	ACHPQVCPQTDCGGGENLAYSS	1	0.0043
1851	ACPCVTCLVHPCGGGENLLFPV	1	0.0025	1851	ACQCANCDHRSCGGGENLYFQS	1	0.0043					1851	PCYSQNCTMNQCGGGENLYFQS	1	0.0043
1852	SCPCVTCLVHPCGGGENLYFPS	1	0.0025	1852	ACSHPMCEGFPCGGGENLYFCE	1	0.0043					1852	ACNSRTCNLTNCGGGENLYFVD	1	0.0043
1853	GCSHPMCEGFSCGGGENLYFQS	1	0.0025	1853	ACGLALCSPMLCGGGENLSSGS	1	0.0043					1853	ACSQRLCTSPACGGGENLLFQS	1	0.0043
1854	TCPRVTCVSPHCGGGENLYFQS	1	0.0025	1854	ACPSARCPLPACGGGENLYFPS	1	0.0043					1854	ACQRPRCDNACCGGGENLYFQS	1	0.0043
1855	PVVCVTCLVHPCGGGENLYFQS	1	0.0025	1855	ACHCIPCGAIPCGGGENLYFQS	1	0.0043					1855	ACHPQVCDRQMCGRSENLYFQS	1	0.0043
1856	ACHPQVCSPTECGGGENLYSQS	1	0.0025	1856	ACQRPPCLVHLCGGGENLYSSL	1	0.0043					1856	CHPQNCTEPAFCGGGENLYFQS	1	0.0043
1857	ACPCVTCLVHPCGGGENRYFQL	1	0.0025	1857	ASANSWCCKAPCGGGENLYFQS	1	0.0043					1857	ACHPQVCSPTECGGGENLHLQS	1	0.0043
1858	GGSRPVVCCSPCGGGENLYFQS	1	0.0025	1858	ACPSSSCSTSRCGGGENLYFQS	1	0.0043					1858	ACPHQQCLYDWCGGGENLYFQS	1	0.0043
1859	ACPHPQCEAAACGGGENLYLRV	1	0.0025	1859	ACAPPQCVVWWCGGGENLYGPT	1	0.0043					1859	ACFQSTCTMMSCGGGGSLLFQS	1	0.0043
1860	RCYLQNCTEPACGGGENLYFQS	1	0.0025	1860	PVGLRCVCPMLCGGGENLYFQS	1	0.0043					1860	ACHPQNCTMNQCGGGENLYFPV	1	0.0043
1861	AACPCVTRRVLCGGGENLYFQS	1	0.0025	1861	ACHQTQCSTKTCGGGENLYFLV	1	0.0043					1861	ACLTRSCAQLSCGGGENLYFQS	1	0.0043
1862	ACPRAVCVCAPCGGGENLTSKS	1	0.0025	1862	ACNQPPCQFSPCGGGENLYFQL	1	0.0043					1862	ACHPQNCTEPACGGGENLDFQF	1	0.0043
1863	ACSHPMCEGFHCGGGENLYFQS	1	0.0025	1863	FAACHKRSCSKCGGGENLYFQS	1	0.0043					1863	ACYPMRCLRPICGGGENLYFQS	1	0.0043
1864	ACSHPMCEGFPCGGGENLYFQT	1	0.0025	1864	ACNYLMCQGFPCGGGENLYFQS	1	0.0043					1864	ACDSLRCHSSQCGGGENLYFQS	1	0.0043
1865	ACSHPMCEGFPCGGGENLSFFQ	1	0.0025	1865	ACHLKLCKPASCGGGENLYFQS	1	0.0043					1865	ACCQSQCKHQPCGGGENLYFQS	1	0.0043
1866	KLCGLMCEGFPCGGGENLYFQS	1	0.0025	1866	AACPSASCNSCCGGGENLYFQS	1	0.0043					1866	ACSPQQCTRRTCGGGENLYFPV	1	0.0043
1867	ACPCVTCLVHPCGGGENLYFPE	1	0.0025	1867	GCGLISCLIELCGGGENLYFQS	1	0.0043					1867	ACPLLACPVIMCGGGENLYFQS	1	0.0043
1868	ACQHPTCSSSSCGGGENLYFRS	1	0.0025	1868	PVVRKSCAPCKCGGGANLYFQS	1	0.0043					1868	ACIPSQCRPHPCGGSENRYFQS	1	0.0043
1869	ACKSSPQCEGQDCGGENLYFQS	1	0.0025	1869	ACFPPNCRRPRCGGGENLYSSL	1	0.0043					1869	ACQLDRCQIVACGGGENLLLQG	1	0.0043
1870	LCGLSLCDVSCAGCGENLYFQS	1	0.0025	1870	ACPCVTCLVHPCGGGENLYFQP	1	0.0043					1870	ACAGWSCKPRSCGGGENLYFQS	1	0.0043
1871	CGCRVMCLVHPCGGGENLYFQS	1	0.0025	1871	ACQAHSCLTTCCGGGENLYFQY	1	0.0043					1871	ACHPQNCTEPACGGGENLYFHY	1	0.0043
1872	GSRDCCGTNKDCGGGENLYFQS	1	0.0025	1872	ACIPVCCSLGNCGGGENLYFQS	1	0.0043					1872	GRPSRQCCNMYCGGGENLYFQS	1	0.0043
1873	AACKLNPCGPLCGGGENLYFQS	1	0.0025	1873	ACRISVCLPDACGGGENLYFRS	1	0.0043					1873	ACLQPACQLSKCGGGENLYFQS	1	0.0043
1874	ACHQQFCISPECGGGENLYFQS	1	0.0025	1874	ACPKNHCCSRSCGGGENLYFQS	1	0.0043					1874	ACHPQVCSPTECGGGKNLSFQS	1	0.0043
1875	ACQSSFCAPNYCGGGENLYFQS	1	0.0025	1875	GSGPHTCCASHCGGGENLYFQS	1	0.0043					1875	ACVKVTCPHSQCGGGENLYFQS	1	0.0043
1876	ACPQPKCNHTRCGGGENLYFQS	1	0.0025	1876	ACRQTHCAPCTCGGGENLYFQY	1	0.0043					1876	CGLSYNCTEPACGGGENLYFQS	1	0.0043
1877	AVCYPQCEAAACGGGENLYFQS	1	0.0025	1877	IIRCHSCRKHRCGGGENLYFQS	1	0.0043					1877	ACHPYNCTMNQCGGGENLYFQS	1	0.0043
1878	RCPCVTCLVHQCGGGENLYFQS	1	0.0025	1878	ACHQTQCKTKTCGGGENLYFQS	1	0.0043					1878	ACRSWECHGIQCGGGENLYFQV	1	0.0043
1879	ACSHPTCEGFPCVGGENLAFQS	1	0.0025	1879	SLSPKPCYCQNCGGGENLYFQS	1	0.0043					1879	ACGLALCQAPTCGGGENLYFPV	1	0.0043
1880	LCSHPMCEGFPCGGGENLYSQS	1	0.0025	1880	ACRKDYCQQPFCGGGENRYFQS	1	0.0043					1880	ACQQLLCFRWICGGGANPNFQS	1	0.0043
1881	ACHPQNCTETSCGGGENLYFQS	1	0.0025	1881	RQTGCLCKPASCGGGENLYFQS	1	0.0043					1881	PQCTQVCSPTECGGGENLYFQS	1	0.0043
1882	RTYCVTCLVHPCGGGENLYFQS	1	0.0025	1882	LSCSSSCKRLRCGGGENLYFQS	1	0.0043					1882	ACGLALCSTMLCGGGENLYFQS	1	0.0043
1883	ACSHGLCEGFPCGGGENLYFQS	1	0.0025	1883	ACRAKKRKPCQCGGGENLYFQS	1	0.0043					1883	CYLNNCMCQPACGGGENLYFQS	1	0.0043
1884	ACPQTSCGARCCGGGENLYFQL	1	0.0025	1884	AGCLTICTQHACGGGENLYFQS	1	0.0043					1884	ACQRPCCYQQPCGGGENLSFQS	1	0.0043
1885	ACTHPQCEGQDCGGGENLYFQT	1	0.0025	1885	ACLPQHCHQPACGGGENLYLPA	1	0.0043					1885	AACGGCLLQLPCGGSENLYFQS	1	0.0043
1886	ACHIRMCEGFPCGGGENLYFPA	1	0.0025	1886	ACAQAGVRCFLCGGGENLYFQV	1	0.0043					1886	ACHPQACSYSECGGGENLYFSL	1	0.0043
1887	ACPHPQCEASACGGSENLYFQS	1	0.0025	1887	HCLYQRCTTYRCGGGENLYSVS	1	0.0043					1887	ACHPQNCTEPACGGGQNLYFQS	1	0.0043
1888	ACSHPMCEGFPCGAGENLYFQS	1	0.0025	1888	ACRQSLCCRPKCGGGENLYFQS	1	0.0043					1888	LCGLQNCTEPACGGGENLYFQS	1	0.0043
1889	ACTTWGCTVQHCGGGENLYFQT	1	0.0025	1889	AACHVTCDDAPCGGGENLYFQS	1	0.0043					1889	PVSVPCCYQQPCGGGENLYFQS	1	0.0043
1890	ACSHPMCEGFPCGGGENLHTSS	1	0.0025	1890	ACPHSRCSCVSCGGGENLYLPV	1	0.0043					1890	ACHPHNCPTQPCGGGENLYFQS	1	0.0043
1891	AACPCVTCLSVRGGGENLYFQS	1	0.0025	1891	CVRVCTCSNASCGGGENLYFQS	1	0.0043					1891	ACHRHMCTPFPCGGGENLYFQS	1	0.0043
1892	ACRHPMCEGFPCGGGENLFSSS	1	0.0025	1892	ACLPQYCHQPACGGGENLYFQA	1	0.0043					1892	AACPKLCNRALCGGGENLYFQS	1	0.0043
1893	ACRTIACSWPHCGGGENLDFQS	1	0.0025	1893	ACKNTQCNCIKCGGGENLYFLS	1	0.0043					1893	ACQRPCCYRVCCGGGENLYFQS	1	0.0043
1894	CSHPMCEGFSCCGGGENLYFQS	1	0.0025	1894	CQQLFLCFRWICGGGENLYFQS	1	0.0043					1894	ACHPQNCTYSSCGGGENLYFQL	1	0.0043
1895	ACPCVTCLVHLCGGGENLDFQS	1	0.0025	1895	ACPLYPCNCQSCGGGENLYFQS	1	0.0043					1895	PVRRRFCRCFQCGGGENLYFQV	1	0.0043
1896	ACRHKRCLSEACGGGENLYFQS	1	0.0025	1896	PVIRGCVLCKHCGGGENLYFQS	1	0.0043					1896	DLYPTQCRMCQCGGGENLYFQL	1	0.0043
1897	CGLSQTCRQPWCGGGENLYFQS	1	0.0025	1897	ACSHPMCEGFPCGGGENLYFRI	1	0.0043					1897	ACHPQVCDRQMCGGGESLYFQS	1	0.0043
1898	ACLGPTCNIQNCGGGENLSFQS	1	0.0025	1898	ACLGPWCAESQCGGGENLYFQS	1	0.0043					1898	WLLVCPCVQRRCGGGENLYFQV	1	0.0043
1899	CGPSSPCEGFPCGGGENLYFPS	1	0.0025	1899	ACPVMECGGIWCGGGENLYFQS	1	0.0043					1899	CHPQNCRREPACGGGENLYFQS	1	0.0043
1900	ACSHPMCQVFPCGGQENLYFQS	1	0.0025	1900	CQLSVCCWCKCCGGGENLYFQS	1	0.0043					1900	ACRMQPCLGYPCGGGSETYFQS	1	0.0043
1901	ACHPQFCISPECGGGESLYFQS	1	0.0025	1901	ACRPTRCPSQCCGGGENLYFQS	1	0.0043					1901	ACHPQNCTYSWCGGGENLSSES	1	0.0043
1902	CACSHPMCEGFCGGGENLYFQS	1	0.0025	1902	WCYSQNCTEPACGGGENLYFQS	1	0.0043					1902	CDYTPPCQASYCGGGENLYFQS	1	0.0043
1903	ACSHPMCEGFPCGGGENLYFHD	1	0.0025	1903	ACPCVTCLVHPCGGGENLYFRV	1	0.0043					1903	ACHYPQCWIRQCGGGENLYFPS	1	0.0043
1904	ACPCVTCFVHPCGGGENLYFHL	1	0.0025	1904	ACHQGACLSPLCGGGENLYFQL	1	0.0043					1904	ACSSPQCCNRDCGGGENLYFQV	1	0.0043
1905	PVVIRCCQGFPCGGGENLYFQS	1	0.0025	1905	ACHWRSCKPASCGGGENLYFQS	1	0.0043					1905	CARQQCTARDHCGGGENLYFQS	1	0.0043
1906	ACLPRQCPKKPCGGGENRYFQS	1	0.0025	1906	ACFRSQCQVPYCGGGENRYFHS	1	0.0043					1906	ACHPQNCNEPACVGGENLYFQS	1	0.0043
1907	CGLSVTCLVHPCGGGENLYFQS	1	0.0025	1907	ACEAQSCREICRGGGENLYFQS	1	0.0043					1907	TTHPTQCRMCQCGGGENLYFQL	1	0.0043
1908	LSASCRCEAAACGGGENLYFQS	1	0.0025	1908	EYRCKCCKNTQCGGGENLYFQS	1	0.0043					1908	ACAPHPCDTAYCGGGENLYFQS	1	0.0043
1909	QYPCVTCLVHPCGGGENLYFQS	1	0.0025	1909	ACVRRCCPTQTCGGGENLSFQS	1	0.0043					1909	ACPCAQCRTENCGGGENLYFQS	1	0.0043
1910	SLPCVTCLVHPCGGGENLYFQS	1	0.0025	1910	ACCRKLCSPMLCGGGENLYFQS	1	0.0043					1910	ACPSCQCCNMYCGGGENLYFQS	1	0.0043
1911	CSHPQNCTEPACGGGENLYFQS	1	0.0025	1911	ACSHPMCEGFPCGGGENLYLDL	1	0.0043					1911	ACRSQICQETQCGGGENLYFQS	1	0.0043
1912	CPCVTWVSVHPCGGGENLYFQS	1	0.0025	1912	ACHFTRCTYSWCGGGENLYFQS	1	0.0043					1912	ACHPQVCDRQMCGGGENVYFQS	1	0.0043
1913	CVVYPMCEGFPCGGGENLYFQS	1	0.0025	1913	ACSAQSCLGENCGGGENLYFVP	1	0.0043					1913	GLSCAECQETQCGGGENLYFQS	1	0.0043
1914	ACSHPMCEGFPCGGGENRYFQA	1	0.0025	1914	ACRACNCSHAQCGGGKNLYFQS	1	0.0043					1914	ACHPQVCSPTECGGGENLYFQK	1	0.0043
1915	CAQDPQCEAAACGGGENLYFQS	1	0.0025	1915	CGLQARCSCSQCAGGENLYFQS	1	0.0043					1915	GSRQLQCCLVKCGGGENLYFQS	1	0.0043
1916	ACPCVTCLVHPCGGGENLSFQY	1	0.0025	1916	ACTDCDCRQQTCGGGENLYFRA	1	0.0043					1916	ACNTTVCNSLVCGGGENLYFQS	1	0.0043
1917	ACHPQFCISPECGGGGNLYFQS	1	0.0025	1917	ACAPHGCRTQQCGGGENLYFPV	1	0.0043					1917	ACRQGTCPLRKCGGGENLYFQS	1	0.0043
1918	ACSLHRCRPQPCGGGENLYQKF	1	0.0025	1918	AACYPRCLGSQCGGGENLYFQS	1	0.0043					1918	ACHPQNCTEPACGGGENLYFPD	1	0.0043
1919	ACASLLCLLPSCGGGENLYFQR	1	0.0025	1919	ACSPTHCLKASCGGGENLYFQS	1	0.0043					1919	SCSQSHCPSAYCGGGENLYFQS	1	0.0043
1920	VPASCRCEAAACGGGENLYFQS	1	0.0025	1920	ACHPQNCTELACGGGENLYFQS	1	0.0043					1920	ACHPQVCSPTECGGGESLYFQS	1	0.0043
1921	ACSHPMCEGFPCGGGENLYFLS	1	0.0025	1921	ACPHPQCQVAACGGGENLDFQS	1	0.0043					1921	ACTEKQCLRSECGGGENLYFQL	1	0.0043
1922	AACSHPMCGVPCGGGENLYFQS	1	0.0025	1922	HCQKSNCVKCKCGGGENLYFQS	1	0.0043					1922	ACRGGSCTRQPCGGGENLYFRV	1	0.0043
1923	PVGLFWCKQKCCGGGENLYFQS	1	0.0025	1923	ACPCVTRLVHPCGGGENLYFQS	1	0.0043					1923	ACHRKQCNKNLCGGGENLYFQS	1	0.0043
1924	LCPHPRCKAAPCGGGENLYFQS	1	0.0025	1924	ACYSKPCRMIICGGGENLYFQS	1	0.0043					1924	ACPTVACSEFMCGGGENLYFQS	1	0.0043
1925	ACPCVTCLVHPCGGGENLDLQL	1	0.0025	1925	ACPTCSCSKQRCGGGENLYFQY	1	0.0043					1925	ACGLALCSPTLCGGGENRYFQS	1	0.0043
1926	ACRHPMCEGQDCGGGENLYFQS	1	0.0025	1926	ACTTLYCPQFQCGGGENLYFQS	1	0.0043					1926	RCYPTQCRMCQCGGGENLYFQL	1	0.0043
1927	ACSCVLCPPTLCGGGENLYFQS	1	0.0025	1927	ACHCKLCKPASCGRGENLYFQS	1	0.0043					1927	GSRQLQCCSAKCGGGESLYFQS	1	0.0043
1928	ACGLALCSPMLCGGGENLYFRS	1	0.0025	1928	ACQLYLCKPASCGGGENLYFQS	1	0.0043					1928	ACATTQCPSLHCGGGENLYFQL	1	0.0043
1929	RCRHPMCEGFPCGGGENLYFQS	1	0.0025	1929	ACLCPTCQVQSCGGGENLYFQS	1	0.0043					1929	FAACTLARCAACGGGENLYFQS	1	0.0043
1930	ACSMEQCFQPWCGGSENLYFQS	1	0.0025	1930	RPVRCRCHHQACGGGENLYFQS	1	0.0043					1930	ACHPQVCDRQMCGAGENLYFPV	1	0.0043
1931	ACSHPMCEGFPCGGGENLYFHP	1	0.0025	1931	PVGGQACPRPCCGGGENLYFQS	1	0.0043					1931	ACCPAHCYHQMCGGGENLYFQS	1	0.0043
1932	VQCHPMCEGFPCGGGENLYFQS	1	0.0025	1932	ACDSLRCQRQSCGGGENLYFQS	1	0.0043					1932	ACRQLFCKPQPCGGGENLYFQS	1	0.0043
1933	AACSHPMCEEFCGGGENLYFQS	1	0.0025	1933	ACQSYDCIPATCGGGENLYFQS	1	0.0043					1933	ACHPQVCDRQMCGGGEKLYFQS	1	0.0043
1934	ACSHPMCVGFPCGGGENLYFQF	1	0.0025	1934	ACQMERCMRVQCGGGENLYFQS	1	0.0043					1934	ACPPPLCLPRTCGGGENLYFQG	1	0.0043
1935	ACLGPTCNIQNCGGGENLYFPV	1	0.0025	1935	ACHCKLCKPASCGGGGSLDFQS	1	0.0043					1935	ACHPQNCMEPACGGGENLYFQL	1	0.0043
1936	ACSVLPCRRKDCGGGENLYFQS	1	0.0025	1936	ACQWPACCSLTCGGGENLYFQS	1	0.0043					1936	ACSQAKCDFDACGGGENLYFQS	1	0.0043
1937	ACTHPQCEGQDCGGGENRTSQS	1	0.0025	1937	GCSHPMCEGFPCGGGENLYFQL	1	0.0043					1937	DCADRWCCKAPCGGGENLYFQS	1	0.0043
1938	ACPCVTCLVHPCGGGENLYFHK	1	0.0025	1938	SACPVPCKCSPCGGGENLYFQS	1	0.0043					1938	ACHSYACVPTPCGGGENLYFQS	1	0.0043
1939	ACHLHSCPEIQCGGGENLYSQS	1	0.0025	1939	ACSHPMCEEFPCGGGENLDLQR	1	0.0043					1939	ACPHQQCLYDRCGGGENLYFQL	1	0.0043
1940	ACSHPMCGQGFCGGGENLYFQS	1	0.0025	1940	ACLKSQCEGQDCGGGENLYFQS	1	0.0043					1940	ACPTVACRTSQCGGGENLLFQS	1	0.0043
1941	ACTTWGCTVQHCGGGENLYFKS	1	0.0025	1941	ACQADRCTCRLCGGGENLYFQS	1	0.0043					1941	ACYQLQCFRWICGGGENLYFQS	1	0.0043
1942	ACQSASCTTPMCGGGENLYFQS	1	0.0025	1942	ACRLQQCSLLNCGGGENLYFQL	1	0.0043					1942	ACGLALCSPMLCGDGENLYFQS	1	0.0043
1943	ACTHPQCEGQDCGGGENLFSSS	1	0.0025	1943	ACPPIQCSSGPCGGGENLYFPS	1	0.0043					1943	ACPQQACHWNDCGGGENLYFRS	1	0.0043
1944	ACTASHCQFIYCGGGENLYFQS	1	0.0025	1944	ACPCVTCSVHPCGGGENLYFQS	1	0.0043					1944	ACHCRNSTYSWCGGGENLYFQS	1	0.0043
1945	ACPCVTCLVLSCGGGENLYFQS	1	0.0025	1945	AACHPQNCHKPCGGGENLYFQS	1	0.0043					1945	ACGLALCSPMLCGGGENLYFES	1	0.0043
1946	CLSAVRCRAVPCGGGENLYFQS	1	0.0025	1946	ACKTRQCKPCSCGGGKNLYFQS	1	0.0043					1946	ACHPQVCSPMECGGGENLYFQS	1	0.0043
1947	ACPHPQCEAAACGGGENLYIFQ	1	0.0025	1947	CGQSSQCGSRDCGGGENLYFQS	1	0.0043					1947	ACQDTRCRRCKCGGGENLYFQS	1	0.0043
1948	ACKPQQCCPSKCGGGENLYFQS	1	0.0025	1948	ACRTAWCPNCGCGGGENLYFQS	1	0.0043					1948	ACVQYPCLMQLCGGGENRYFQS	1	0.0043
1949	ACPCVTCLVHPCGERRNLYFQS	1	0.0025	1949	ACARQQCELCSCGGGENRYFQS	1	0.0043					1949	LMRCSKCQDEHCGGGENLYFQS	1	0.0043
1950	ACPCVTCLVHPCGGGENLYFHE	1	0.0025	1950	ACNALQCKDKQCGGGENLYFQS	1	0.0043					1950	ACGSALCSPMLCGGGENLYFQV	1	0.0043
1951	ACAAQPCVPPQCGGGENLYFQS	1	0.0025	1951	ACSPTACFAKPCGGGENLYFQS	1	0.0043					1951	RCRKVWCSSNPCGGGENLYLPS	1	0.0043
1952	ACSHPMCEGFPCGGGETCYFQS	1	0.0025	1952	CGLSSPCLGHTCGGGENLYFQS	1	0.0043					1952	ACHTQVCVTCQCGGGENLYFQS	1	0.0043
1953	ACPSPQCLAFWCGGGENLYFQS	1	0.0025	1953	ACTRRRCPLSSCGGGENLYFQV	1	0.0043					1953	ACIPSQCRPHPCGGSENLYFHL	1	0.0043
1954	CPHPECEAAAFCGGGENLYFQS	1	0.0025	1954	GKCPPFCGQKRCGGGENLYFQS	1	0.0043					1954	HPQNCTCSRAPCGGGENRYFQS	1	0.0043
1955	ACPCVTCLVRPCGGGENLYFQF	1	0.0025	1955	ACRHTACSPKCCGGGENLYFQS	1	0.0043					1955	PLACPPCQAPTCGGGKNLYFQS	1	0.0043
1956	CCHSPQCEAAACGGGENLYFQS	1	0.0025	1956	ACQLPACGNARCGGGENLYFQP	1	0.0043					1956	ACGLALCSPMLCGGGENLDSQS	1	0.0043
1957	ACSHPMCRGFPCGGGENLYFPV	1	0.0025	1957	ACRTPLCPLTLCGGGENLYSAS	1	0.0043					1957	CSIPQACSEFMCGGGENLYFQS	1	0.0043
1958	CASYLMCEGFPCGGGENLYFQS	1	0.0025	1958	ACTAQPCQWLSCGGGENLYFQS	1	0.0043					1958	ALCAVAVCSPVCGGGENVYFQS	1	0.0043
1959	ACGPTPCMEQLCGGGENLYFQS	1	0.0025	1959	CGGSRPCPRLACGGGENLYFQS	1	0.0043					1959	ACQPPRCNVSQCGGGENLYFQS	1	0.0043
1960	SCSHPMCEGLPCGGGENLYFQS	1	0.0025	1960	ACPQAQCCSRRCGGGENLYFQS	1	0.0043					1960	ACLNETCRLHPCGGGENLYFQS	1	0.0043
1961	LLLCATCLVHPCGGGENLYFQS	1	0.0025	1961	WACRSCTLGQECGGGENLYFQS	1	0.0043					1961	SCHPQNCQQPFCGGGENLYFQS	1	0.0043
1962	AACPCYVLVHLCGGGENLYFQS	1	0.0025	1962	CKTRQCGKPCSCGGGENLYFQS	1	0.0043					1962	ACHPQNCTESACGGGENLYFQS	1	0.0043
1963	CPCVTCLVPHPCGGGENLYFQS	1	0.0025	1963	ACNQKSCHCKQCGGGENLYFQS	1	0.0043					1963	PSYPTQCRMCQCGGGENLYFQL	1	0.0043
1964	AACLCLSQVTACGGGKNLYFQS	1	0.0025	1964	ACQKPACHPCKCGGGENLYFQS	1	0.0043					1964	ACVVPTCERYKCGGGENLYFQS	1	0.0043
1965	ACLTQSCPRSQCGGGENLYFQV	1	0.0025	1965	ACHPQNCCGPACGGGENLYFQS	1	0.0043					1965	ACHPQYCTPPHCGGGENLYFQS	1	0.0043
1966	LCPCVTCLVHPCGGGENLYFQC	1	0.0025	1966	ACRHLWCGCESCGGGENLYFQS	1	0.0043					1966	ACHPQVCSQMECGGGENLYFQS	1	0.0043
1967	ACPRVTCVSPHCGGGENLYFHL	1	0.0025	1967	ACANNPCHCNSCGGGENLYFQS	1	0.0043					1967	ACHPQNCPDQPCGGGENLYFQS	1	0.0043
1968	ACPAIHCFLGPCRGGENLYFQS	1	0.0025	1968	ACLYKQCAGLSCGGGENLYFQS	1	0.0043					1968	ACRSESCGPWFCGGGENLYFQS	1	0.0043
1969	CPCAGTCLVHPCGGGENLYFQS	1	0.0025	1969	ACTRQLCCSKQCGGSENLYFQS	1	0.0043					1969	ACGLALCSPNVCGGGENLYFQS	1	0.0043
1970	ACPCVTCLVHPCGGGENLYLPQ	1	0.0025	1970	CCSRAQCANATCGGGRNLSFQS	1	0.0043					1970	CPREQCCTEPACGGGENLYFQS	1	0.0043
1971	ACSPQPCLPDLCGGGENLYSQS	1	0.0025	1971	LCHLKRCSSSCRGGGENLYFQS	1	0.0043					1971	ACPRPVCTEPACGGGENLYFQS	1	0.0043
1972	ACRQHTCAHASCGGGENRYFQS	1	0.0025	1972	GPCQLSCYHPRCGGGENLYFQS	1	0.0043					1972	ACWKHYCQQPFCGGGENLYFQL	1	0.0043
1973	AACHGQNCTQCCGGGENLYFQS	1	0.0025	1973	ACYIMMCCTQKCGGGENLYFQS	1	0.0043					1973	ACPRVCCEHLSCGGGENLYFQS	1	0.0043
1974	GCSYPMCQGFPCGGGENLYFQS	1	0.0025	1974	RCHLTRCDQLYCGGGENLYFQS	1	0.0043					1974	AACWLRCDTVICGGGENLYFQS	1	0.0043
1975	ACRSCECSSCECGGGENLYLPV	1	0.0025	1975	ACHSCKCPQPRCGGGENLYFQS	1	0.0043					1975	ACHPQNCAGTVCGGGENLYFPV	1	0.0043
1976	ACSHPMCRGFPCGGGENLCFSL	1	0.0025	1976	GLSQSQCCNMYCGGGENLYFQS	1	0.0043					1976	AACQRPCCYQQPCGGENLYFQS	1	0.0043
1977	ACPCVTCLVNPCGGGENLYFQS	1	0.0025	1977	ACYPPPCLQNLCGGGENLYFHL	1	0.0043					1977	ACPHNPCAPVRCGGGENLYFQS	1	0.0043
1978	HWCNPQCEGQDCGGGENLYFQS	1	0.0025	1978	CKTQPCTVLALCGGGENLYFQS	1	0.0043					1978	AACHQNCTEPACGGGENLYFQS	1	0.0043
1979	CASHSMCEGFPCGGCENLYFQS	1	0.0025	1979	GRKSQCCRTRNCGGGENLYFQS	1	0.0043					1979	ACNGQPCPTTTCGGGENLYFES	1	0.0043
1980	TCSHPMCEGFPCGGGENLYFPI	1	0.0025	1980	ACANSWCCKAPCGGGENLYSES	1	0.0043					1980	ACFSQGCPHLQCGGGENLYFQS	1	0.0043
1981	CGLSLCDVSLLCGGGENLYFQS	1	0.0025	1981	ACNEHKCQHWYCGGGENLYIQK	1	0.0043					1981	ACLTWKCQHYRCGGGENLYFQS	1	0.0043
1982	ACPCVTCLVHPCGGGENLYFHS	1	0.0025	1982	ACNSCLCVTSKCGGGENLYSSL	1	0.0043					1982	CHPQNCQDKLECGGGENLYFQS	1	0.0043
1983	ACPHLQCSTQLCGGGENLYFQV	1	0.0025	1983	ACPRQLCLYSQCGGGENLYFQL	1	0.0043					1983	ACHPQNCQETQCGGGENLYSVA	1	0.0043
1984	ACPCVTCLVHPCGGGENRYFHS	1	0.0025	1984	ACEYETCRQSQCGCSEDLYFQS	1	0.0043					1984	ACEAQVCDTVICGGGENLYFQL	1	0.0043
1985	ACSHPMCVEIPCGGGENLYFQS	1	0.0025	1985	ACYVHPCGKSQCGGGENLYFQS	1	0.0043					1985	ACHPQNCQETQCGGGENLYLRS	1	0.0043
1986	ACQHPTCSSSSCGGSRNLYFQS	1	0.0025	1986	RPGLKPCVCSSCGGGENLYFQS	1	0.0043					1986	ACHPQGCTEPACGGGENLYFQS	1	0.0043
1987	ACASSRCHPQQCGGGENLYFQY	1	0.0025	1987	NVKLCGLSELCCGGGENLYFQS	1	0.0043					1987	ACHPQNCQETQCGGGENRYFQA	1	0.0043
1988	ACPCVTCLVHPCGGGENLLPSS	1	0.0025	1988	ACNALQCKSKQCGGDENLYFQS	1	0.0043					1988	FISCHKCTEPACGGGENLYFQS	1	0.0043
1989	ACPCATCLVHPCGGGENLYFES	1	0.0025	1989	HCKPAFCRQSQCGGGENLYFQS	1	0.0043					1989	AACTASSSCGTCGGGENLYFQS	1	0.0043
1990	CQRCVTCLVHPCGGGENLYFQS	1	0.0025	1990	ACKTRSCHRRLCGGGENLYLSC	1	0.0043					1990	ESRQAQCCPAKCGGGENLYFQS	1	0.0043
1991	ACSHPMCQGFPCGGGENLVCRS	1	0.0025	1991	ACQHVRCVRWGCGGGENLYFQS	1	0.0043					1991	ACHPQNCPTQMCGGGENLYFQS	1	0.0043
1992	ACSHPMCEGFPCGGGENLYPVC	1	0.0025	1992	ACHWKPCKPASCGGGENLYFQS	1	0.0043					1992	ACQTTVCQITPCGGGENLYFQV	1	0.0043
1993	CSHPFMCEGFPCGGGENLYFQS	1	0.0025	1993	ACHCKLCKPASCGWRQNLYFQS	1	0.0043					1993	ACSQPHCRPISCGGGENLYSSL	1	0.0043
1994	ACPRSPCRQQLCGGGENLYFQG	1	0.0025	1994	ACGMHGCRGASCGGGENLYFQS	1	0.0043					1994	ACHPQACSEFMCGGFRNLYFQS	1	0.0043
1995	ACVGPTCNIQNCGGGENLYFQS	1	0.0025	1995	ACLRNQCRFPPCGGGENLYLGR	1	0.0043					1995	ACGLDRCQIAACGGGENLYFQG	1	0.0043
1996	ACSHPMCEGFPCGHGENLYFQS	1	0.0025	1996	ACSHPMCEGFPCGGGEDLYFQS	1	0.0043					1996	ACRQSHCHVRNCGGGENLYFQY	1	0.0043
1997	KLCGPMCEGFPCGGGENLYFQS	1	0.0025	1997	ACRLGPCSGRQCGGGENLYFQS	1	0.0043					1997	ACHPMNCNIPTCGGGENRYFQS	1	0.0043
[truncated: 3,157 more rows]
