# Supplementary material for: Phage-encoded bismuth bicycles enable instant access to targeted bioactive peptides
Source: Commun Chem. 2024 Jun 27;7:143. doi: 10.1038/s42004-024-01232-0 (PMC11211329; doi:10.1038/s42004-024-01232-0)
Supplement: Supplementary file 5 — Supplementary Data 2 [file 42004_2024_1232_MOESM5_ESM.xlsx]

## Sheet: Information
Supplementary Data 2.
SPR source data for the peptides shown in Figure 4 can be found in the corresponding tabs named after each peptide.

## Sheet: 1b
Concentration [μM]	Response [RU]	Response [RU]
0.390625	6.1348	7.3042
0.78125	7.9335	9.6048
1.5625	11.7844	13.9912
3.125	18.5476	21.5419
6.25	29.9992	34.3112
12.5	48.2716	55.717
25	75.0467	86.4584
50	95.3416	109.542
100	110.889	126.3

## Sheet: 2b
Concentration [μM]	Response [RU]	Response [RU]
0.390625	13.0345	9.7931
0.78125	13.307	10.0327
1.5625	13.7466	10.2315
3.125	15.583	11.4763
6.25	24.2151	19.0135
12.5	41.2334	33.5268
25	50.6436	38.7895
50	52.9652	37.872
100	63.2365	47.0629

## Sheet: 3a
Concentration [μM]	Response [RU]	Response [RU]
0.390625	3.2004	3.5032
0.78125	4.9583	6.3102
1.5625	9.0442	11.2377
3.125	17.2093	20.7499
6.25	31.5997	35.2522
12.5	49.5222	52.7774
25	65.4485	68.0889
50	75.5589	77.8751

## Sheet: 4a
Concentration [μM]	Response [RU]	Response [RU]
0.390625	3.3313	3.9342
0.78125	3.4046	4.4109
1.5625	4.0632	5.3459
3.125	6.3333	7.9821
6.25	11.621	13.3151
12.5	22.2246	23.8712
25	39.0098	40.7076
50	57.9196	59.6228
100	73.3509	75.0552

## Sheet: 2
Concentration [μM]	Response [RU]
15.625	3.2958
31.25	3.9468
62.5	5.3014
125	8.119
250	13.0777
500	20.3557
1000	32.6253
2000	47.8172
4000	62.2756

## Sheet: 3
Concentration [μM]	Response [RU]
11.7188	4.8115
23.4375	6.9877
46.875	10.9154
93.75	18.7272
187.5	34.0455
375	61.2377
750	109.838
1500	163.522
3000	172.646

## Sheet: 3b
Concentration [μM]	Response [RU]
0.78125	7.812
1.5625	10.9116
3.125	21.8994
6.25	58.4112
12.5	130.364
25	206.319
50	242.538
100	254.246
200	258.218

## Sheet: 4b
Concentration [μM]	Response [RU]
0.78125	5.1388
1.5625	8.1368
3.125	20.2314
6.25	72.2878
12.5	222.296
25	413.089
50	508.05
100	531.655
200	538.328
