# Supplementary material for: Phage-encoded bismuth bicycles enable instant access to targeted bioactive peptides
Source: Commun Chem. 2024 Jun 27;7:143. doi: 10.1038/s42004-024-01232-0 (PMC11211329; doi:10.1038/s42004-024-01232-0)
Supplement: Supplementary file 6 — Supplementary Software 1 [file 42004_2024_1232_MOESM6_ESM.zip › phage_revealer.py]

# Phage Revealer
# Version 0.7.4
# 13-Jun-2024
# @s_ullr

# Import standard libraries
import csv
import os
from collections import Counter
import tkinter as tk
from tkinter import filedialog

# Import third-party libraries
import matplotlib.pyplot as plt
import pandas as pd
from Bio import SeqIO
from Bio.Seq import Seq
from tqdm import tqdm

# Constants
ORIGINAL_CODON = "TAG" # Amber stopcodon
NEW_CODON = "CAG" # Manual Amber readthrough
PATTERN = "ACXXXXCXXXXCGGGENLYFQS" # Default pattern
NON_X_INDICES = [0, 1, 6, 11, 12, 13, 14, 15, 16, 17, 18, 19, 20, 21]
MAX_MISMATCHES = 3 # Maximum mismatches
TOP_SEQUENCES_COUNT = 25 # Top sequences
DIPEPTIDE_REGION_START = 1 # Start flanked region
DIPEPTIDE_REGION_END = 12 # End flanked region

# Open original FASTQ input files containing sequencing raw data
root = tk.Tk()
root.withdraw()
input_file_paths = filedialog.askopenfilenames(title="Select one or more FASTQ files", filetypes=[("FASTQ files", "*.fastq"), ("All files", "*.*")])

def custom_print(*args, log_file=None, **kwargs):
    """Custom print function to print to both stdout and a log file."""
    message = " ".join(map(str, args))
    print(message, **kwargs)
    if log_file:
        with open(log_file, 'a') as lf:
            print(message, file=lf, **kwargs)

def get_total_records(file_path):
    """Get total number of records in the FASTQ file."""
    count = 0
    with open(file_path, "r") as handle:
        for _ in SeqIO.parse(handle, "fastq"): # Iterate over each record
            count += 1
    return count

def generate_reading_frames(seq):
    """Generate all six reading frames for a given sequence."""
    frames = [seq[i:] for i in range(3)] + [seq.reverse_complement()[i:] for i in range(3)]
    return frames

def exchange_codon_in_frame(frames, original_codon=ORIGINAL_CODON, new_codon=NEW_CODON):
    """Exchange TAG to CAG in all six frames to simulate Amber readthrough, respecting the reading frames."""
    modified_frames = []
    for frame in frames:
        exchanged_seq = Seq("")
        for i in range(0, len(frame), 3): # Iterate over each codon
            codon = frame[i:i+3]
            if codon == original_codon:
                exchanged_seq += new_codon # Substitute codon
            else:
                exchanged_seq += codon
        modified_frames.append(exchanged_seq)
    return modified_frames

def translate_sequences(frames):
    """Translate nucleotide sequences to amino acids, ensuring sequence lengths are multiples of three."""
    translated_sequences = []
    for frame in frames:
        frame_length = len(frame)
        length_adjusted_frame = frame[:frame_length - (frame_length % 3)] # Adjust to ensure divisibility by three
        translated_sequences.append(length_adjusted_frame.translate(to_stop=False)) # Translate to amino acids
    return translated_sequences

def find_matches_with_mismatches(amino_acids, pattern=PATTERN, non_x_indices=NON_X_INDICES, max_mismatches=MAX_MISMATCHES):
    """Find matches with mismatches in translated amino acid sequences. Only the first match for each sequence is found to avoid duplicates."""
    matches = []
    for seq in amino_acids:
        for i in range(len(seq) - len(pattern) + 1): # Slide pattern across sequence
            segment = seq[i:i+len(pattern)]
            non_x_segment = "".join(segment[j] for j in non_x_indices)
            non_x_pattern = "".join(pattern[j] for j in non_x_indices)
            mismatch_count = sum(1 for a, b in zip(non_x_segment, non_x_pattern) if a != b) # Count mismatches
            if mismatch_count <= max_mismatches:
                matches.append(segment)
                break  # To avoid duplicates, stop after finding the first match
    return matches

def filter_matches(matches):
    """Filter matches based on specified criteria."""
    return [m for m in matches if len(m) <= 22 and '*' not in m and m.count('C') >= 3] # Filter conditions

def process_fastq(input_path, output_dir):
    """Process FASTQ file through all steps and save filtered matches to an output file."""
    input_filename = os.path.basename(input_path)
    input_core_name = os.path.splitext(input_filename)[0]
    output_file_path = os.path.join(output_dir, f"{input_core_name}_filtered.fasta")
    analysis1_csv_path = os.path.join(output_dir, f"{input_core_name}_analysis_1.csv")
    analysis2_svg_path = os.path.join(output_dir, f"{input_core_name}_analysis_2.svg")
    analysis3_csv_path = os.path.join(output_dir, f"{input_core_name}_analysis_3.csv")
    log_txt_path = os.path.join(output_dir, f"{input_core_name}_log.txt")

    custom_print(f"Script starting for {input_path}.", log_file=log_txt_path)

    total_records = get_total_records(input_path)
    total_matches = 0
    custom_print(f"Sequences to process: {total_records}.", log_file=log_txt_path)

    processed_count = 0

    with open(output_file_path, "w") as output_file:
        with tqdm(total=total_records, desc="Processing Sequences") as pbar:
            for record in SeqIO.parse(input_path, "fastq"):
                record.id = record.id.replace(" ", "_")
                record.description = ""
                
                frames = generate_reading_frames(record.seq)
                modified_frames = exchange_codon_in_frame(frames)
                amino_acids = translate_sequences(modified_frames)
                matches = find_matches_with_mismatches(amino_acids)
                filtered_matches = filter_matches(matches)
                total_matches += len(filtered_matches)
                
                for match in filtered_matches:
                    output_file.write(f">{record.id}\n{match}\n")
                
                processed_count += 1
                pbar.update(1)

    custom_print(f"Processing successful for {input_path}.", log_file=log_txt_path)
    custom_print(f"Total sequences: {processed_count}.", log_file=log_txt_path)
    custom_print(f"Valid patterns: {total_matches}.", log_file=log_txt_path)

    return output_file_path, analysis1_csv_path, analysis2_svg_path, analysis3_csv_path, log_txt_path

def count_different_sequences_in_file(file_path):
    """Count the different sequences in a FASTA file."""
    sequences = set()
    with open(file_path, "r") as handle:
        for record in SeqIO.parse(handle, "fasta"):
            sequences.add(str(record.seq))
    return len(sequences)

def create_analysis1_csv(output_file_path, analysis1_csv_path, log_txt_path):
    """Create a CSV file with ranked sequence abundance."""
    sequences = []
    with open(output_file_path, "r") as handle:
        for record in SeqIO.parse(handle, "fasta"):
            sequences.append(str(record.seq))

    sequence_counts = Counter(sequences)
    sorted_sequences = sorted(sequence_counts.items(), key=lambda x: x[1], reverse=True)
    total_counts = sum(sequence_counts.values())
    percentage_abundance = [(seq, count / total_counts * 100) for seq, count in sorted_sequences]

    with open(analysis1_csv_path, mode='w', newline='') as csvfile:
        writer = csv.writer(csvfile)
        writer.writerow(['Rank', 'Sequence', 'Abundance', 'Percent'])
        for rank, (sequence, abundance) in enumerate(percentage_abundance, start=1):
            writer.writerow([rank, sequence, sequence_counts[sequence], '{:.4f}'.format(abundance)])

    custom_print("Analysis 1 successful.", log_file=log_txt_path)

# Define the colors for each amino acid in hex code
aa_colors = {
    'A': '#9E9E9E', 'C': '#FFD54F', 'D': '#EF5350', 'E': '#EF5350', 'F': '#66BB6A', 
    'G': '#E0E0E0', 'H': '#81D4FA', 'I': '#9E9E9E', 'K': '#5C6BC0', 'L': '#9E9E9E', 
    'M': '#FFA726', 'N': '#BA68C8', 'P': '#C0915D', 'Q': '#BA68C8', 'R': '#5C6BC0', 
    'S': '#F48FB1', 'T': '#F48FB1', 'V': '#9E9E9E', 'W': '#66BB6A', 'Y': '#66BB6A'
}

def create_analysis2_svg(analysis1_csv_path, analysis2_svg_path, log_txt_path):
    """Create an SVG file with a visualization of the top 25 sequences."""
    # Read the CSV file into a DataFrame
    data = pd.read_csv(analysis1_csv_path, header=0)

    # Extract the sequences, percentages, and ranks for the top 25
    top_sequences = data.iloc[:TOP_SEQUENCES_COUNT, 1].values
    top_percentages = data.iloc[:TOP_SEQUENCES_COUNT, 3].values
    top_ranks = data.iloc[:TOP_SEQUENCES_COUNT, 0].values

    # Adjust the figure dimensions: less height and more width
    fig_width = 10.1  # Increase for horizontal stretching
    fig_height = 18  # Increase for vertical stretching
    fig, ax = plt.subplots(figsize=(fig_width, fig_height))
    ax.set_axis_off()

    # Set a white background for the figure
    fig.patch.set_facecolor('white')

    # Adjusted spacing between rows
    row_height = fig_height / len(top_sequences)

    # Plot each sequence and its rank and percentage
    for i, (seq, rank, percentage) in enumerate(zip(top_sequences, top_ranks, top_percentages), start=0):
        y_pos = -i * row_height

        # Right-align the rank with a little padding
        ax.text(0, y_pos, f'#{rank}', ha='right', va='center', fontname='Courier New', fontweight='bold', fontsize=14, color='black')

        # Display each amino acid with a colored background and space before the sequence starts
        sequence_start = 2  # Space before the sequence starts
        for j, aa in enumerate(seq, start=0):
            x_pos = j + sequence_start
            aa_color = aa_colors.get(aa, '#FFFFFF')
            ax.text(x_pos, y_pos, aa, ha='center', va='center', fontname='Courier New', fontweight='bold', fontsize=14,
                    bbox=dict(facecolor=aa_color, edgecolor=aa_color, boxstyle='square,pad=0.4'))

        # Right-align the percentage with some padding on the right
        percentage_text = f'{percentage:.2f}%'
        ax.text(len(seq) + sequence_start + 3, y_pos, percentage_text, ha='right', va='center', fontname='Courier New', fontweight='bold', fontsize=14, color='black')

    # Adjust the axes limits to accommodate the new layout
    ax.set_xlim(-1, len(seq) + sequence_start + 3)
    ax.set_ylim(-len(top_sequences) * row_height, 1)

    # Save the figure as an SVG file with high resolution
    plt.savefig(analysis2_svg_path, bbox_inches='tight', pad_inches=0.1, dpi=600, format='svg')

    custom_print("Analysis 2 successful.", log_file=log_txt_path)

def create_analysis3_csv(analysis1_csv_path, analysis3_csv_path, log_txt_path):
    """Create a CSV file with dipeptide frequency analysis."""
    # Read the top sequences from the CSV file
    data = pd.read_csv(analysis1_csv_path, header=None, skiprows=1, nrows=TOP_SEQUENCES_COUNT, usecols=[1])
    sequences = data.iloc[:, 0]

    # Define the amino acids
    amino_acids = 'ACDEFGHIKLMNPQRSTVWY'

    # Initialize the 20x20 matrix for dipeptide frequencies
    dipeptide_matrix = pd.DataFrame(0, index=list(amino_acids), columns=list(amino_acids))

    # Analyze dipeptide frequencies
    for seq in sequences:
        if len(seq) >= DIPEPTIDE_REGION_END:
            # Directly extract and work with the substring
            seq_str = seq[DIPEPTIDE_REGION_START:DIPEPTIDE_REGION_END]
            
            # Iterate through the extracted segment for dipeptide frequency
            for i in range(len(seq_str) - 1):
                dipeptide = seq_str[i:i+2]
                if dipeptide[0] in amino_acids and dipeptide[1] in amino_acids:
                    dipeptide_matrix.at[dipeptide[0], dipeptide[1]] += 1

    # Write the CSV header and frequency matrix to the output file
    dipeptide_matrix.to_csv(analysis3_csv_path)

    custom_print("Analysis 3 successful.", log_file=log_txt_path)

# Process each selected file
for input_file_path in input_file_paths:
    input_dir = os.path.dirname(input_file_path)  # Extract directory from input filepath
    output_file_path, analysis1_csv_path, analysis2_svg_path, analysis3_csv_path, log_txt_path = process_fastq(input_file_path, input_dir)
    unique_sequences_count = count_different_sequences_in_file(output_file_path)
    custom_print(f"Unique matches: {unique_sequences_count}.", log_file=log_txt_path)
    create_analysis1_csv(output_file_path, analysis1_csv_path, log_txt_path)
    create_analysis2_svg(analysis1_csv_path, analysis2_svg_path, log_txt_path)
    create_analysis3_csv(analysis1_csv_path, analysis3_csv_path, log_txt_path)
    custom_print(f"Script successful for {input_file_path}.", log_file=log_txt_path)
