# Supplementary material for: Phage-encoded bismuth bicycles enable instant access to targeted bioactive peptides
Source: Commun Chem. 2024 Jun 27;7:143. doi: 10.1038/s42004-024-01232-0 (PMC11211329; doi:10.1038/s42004-024-01232-0)
Supplement: Supplementary file 6 — Supplementary Software 1 [file 42004_2024_1232_MOESM6_ESM.zip › readme.txt]

Phage Revealer
==============

Version 0.7.4
13-Jun-2024
@s_ullr

Overview
--------

Phage Revealer is a Python script for the extraction, ranking, and visualisation of relevant peptide sequences from next-generation sequencing data. It processes raw *.fastq deep-sequencing files to identify and analyse peptide sequences, e.g., from phage display.

Key Features
------------

- Pattern Matching: Identifies sequences matching a specified peptide pattern.
- Filtering: Retains matching sequences with a specified length and with or without specific residues.
- Ranking & Visualisation: Ranks filtered sequences by abundance and visualises the top sequences.
- Dipeptide Analysis: Performs a frequency analysis of the top sequences to find dipeptide motifs within a selected part of the pattern.

Requirements
------------

- Python 3.x
- Biopython
- Matplotlib
- Pandas
- TQDM

How to Use
----------

0. Install Libraries: Third-party libraries can be installed using pip: 'pip install -r requirements.txt'.
1. Run the Script: The script is executed with 'python phage_revealer.py', and will prompt you to select a FASTQ file.
2. Wait for Processing: The script processes the FASTQ file by extracting, filtering, and ranking peptide sequences.
3. View Results: Results are saved as various output files in the same directory as the input file:
    - *_filtered.fasta: Filtered peptide sequences.
    - *_analysis_1.csv: Ranked sequence abundance.
    - *_analysis_2.svg: Visualisation of the top sequences.
    - *_analysis_3.csv: Frequency analysis of dipeptide motifs.
    - *_log.txt: Log file of the processing steps.

Customisable Parameters
-----------------------

- Pattern: The target sequence pattern (default: `ACX4CX4CGGGENLYFQS`).
- Maximum Mismatches: The maximum number of allowed mismatches in the pattern (default: 3).
- Codon Substitution: Manual amber readthrough substitution (default: `TAG` to `CAG`).
- Filtering Criteria: Conditions for filtering matches (default: 22 amino acid length, no stop codons, at least 3 cysteines).
- Top Sequences Count: The number of top sequences to analyse (default: 25).
- Dipeptide Analysis Region: The flanked region for dipeptide analysis (default: 'CX4CX4C', 2-12).

How to Cite
-----------

Ullrich, S.; Somathilake, U.; Shang, M.; Nitsche, C., Phage-encoded bismuth bicycles enable instant access to targeted bioactive peptides. Communications Chemistry 2024.

Licensed under the same terms as the publication.
