# Supplementary material for: Phage-encoded bismuth bicycles enable instant access to targeted bioactive peptides
Source: Commun Chem. 2024 Jun 27;7:143. doi: 10.1038/s42004-024-01232-0 (PMC11211329; doi:10.1038/s42004-024-01232-0)
Supplement: Supplementary file 6 — Supplementary Software 1 [file 42004_2024_1232_MOESM6_ESM.zip › requirements.txt]

matplotlib
pandas
biopython
tqdm
